# Supplementary material for: Ancient Out-of-Africa Mitochondrial DNA Variants Associate with Distinct Mitochondrial Gene Expression Patterns
Source: PLoS Genet. 2016 Nov 3;12(11):e1006407. doi: 10.1371/journal.pgen.1006407 (PMC5094714; doi:10.1371/journal.pgen.1006407)
Supplement: S1 Table — Number of individuals per SNP are listed. Information indicated in columns E-H is available only for SNPs that passed the p-value cutoff after Bonferroni correction (3.7e-5) in the two tested groups. (XLSX) [file pgen.1006407.s006.xlsx]

## Sheet: Sheet1
SNP	Differentialy expressed mtDNA Gene	t-stat	p-value	Group Size	Allele	Group Content	Additional Single Individuals
9540	CO1	7.1475	1.25897e-11	44	C	all L
10873	CO1	7.1475	1.25897e-11	44	C	all L
8701	CO1	-6.80721	9.1676e-11	45	G	all L	H1e1b
9540	ND2	6.68293	1.86516e-10	44	C	all L
10873	ND2	6.68293	1.86516e-10	44	C	all L
8701	ND2	-6.48223	5.77156e-10	45	G	all L	H1e1b
9540	ATP6	6.27168	1.84334e-09	44	C	all L
10873	ATP6	6.27168	1.84334e-09	44	C	all L
9540	CO2	6.08126	5.15552e-09	44	C	all L
10873	CO2	6.08126	5.15552e-09	44	C	all L
8701	ATP6	-6.0633	5.67446e-09	45	G	all L	H1e1b
769	CO1	5.85332	1.71714e-08
1018	CO1	5.85332	1.71714e-08
3594	CO1	-5.85332	1.71714e-08
7256	CO1	-5.85332	1.71714e-08
13650	CO1	-5.85332	1.71714e-08
4104	CO1	-5.85332	1.71714e-08
8701	CO2	-5.77073	2.63488e-08	45	G	all L	H1e1b
9540	ND6	5.56307	7.59071e-08	44	C	all L
10873	ND6	5.56307	7.59071e-08	44	C	all L
12705	CO1	-5.55829	7.7754e-08
8701	ND6	-5.51407	9.70496e-08	45	G	all L	H1e1b
16223	CO1	-5.49336	1.07621e-07
9540	ND1	5.49077	1.09023e-07	44	C	all L
10873	ND1	5.49077	1.09023e-07	44	C	all L
769	ATP6	5.48117	1.14361e-07
1018	ATP6	5.48117	1.14361e-07
3594	ATP6	-5.48117	1.14361e-07
7256	ATP6	-5.48117	1.14361e-07
13650	ATP6	-5.48117	1.14361e-07	24	T	all L0, L1, L2
4104	ATP6	-5.48117	1.14361e-07
8701	ND1	-5.47687	1.16836e-07	45	G	all L	H1e1b
16278	CO1	-5.23598	3.80123e-07
13105	ATP6	-5.2141	4.22332e-07
4104	ND2	-5.16773	5.27317e-07
769	ND2	5.16773	5.27317e-07
1018	ND2	5.16773	5.27317e-07
3594	ND2	-5.16773	5.27317e-07
7256	ND2	-5.16773	5.27317e-07
13650	ND2	-5.16773	5.27317e-07
4104	CO2	-5.16629	5.30957e-07	24	T	all L0, L1, L2
769	CO2	5.16629	5.30957e-07	24	A	all L0, L1, L2
1018	CO2	5.16629	5.30957e-07	24	A	all L0, L1, L2
3594	CO2	-5.16629	5.30957e-07	24	T	all L0, L1, L2
7256	CO2	-5.16629	5.30957e-07	24	T	all L0, L1, L2
13650	CO2	-5.16629	5.30957e-07	24	T	all L0, L1, L2
13105	CO1	-5.14032	6.0088e-07
8701	CYB	-4.98335	1.25701e-06
15301	ND2	4.95724	1.41895e-06	34	A	all L2, L3, D
9540	CYB	4.93078	1.60352e-06
10873	CYB	4.93078	1.60352e-06
12705	ND2	-4.90328	1.81989e-06	56	T	all L, W, X, I, D
16223	ND2	-4.87679	2.05497e-06	56	T	all L, W, X, I, D	U2e1b
13105	ND2	-4.72203	4.13741e-06	21	G	some L	V2; U5a1b1a
9540	ND3	4.72034	4.16871e-06	44	C	all L
10873	ND3	4.72034	4.16871e-06	44	C	all L
15301	CO1	4.70703	4.42386e-06	34	A	all L2, L3, D
8701	ND3	-4.66905	5.23706e-06	45	G	all L	H1e1b
16278	ND2	-4.6391	5.97833e-06
769	ND1	4.63672	6.0416e-06
1018	ND1	4.63672	6.0416e-06
3594	ND1	-4.63672	6.0416e-06
7256	ND1	-4.63672	6.0416e-06
13650	ND1	-4.63672	6.0416e-06
4104	ND1	-4.63672	6.0416e-06
2617	12S	4.45708	1.31822e-05	33		different haplogroups
12705	CYB	-4.44719	1.37517e-05
16223	CYB	-4.43652	1.43923e-05
15301	CO2	4.42848	1.48942e-05	34	A	all L2, L3, D
16278	ATP6	-4.42608	1.50467e-05
16278	CO2	-4.38435	1.79603e-05	29	T	all L1, L2, L3b, X	J2b1a
12705	ATP6	-4.31437	2.40971e-05
12705	CO2	-4.25749	3.05182e-05	56	T	all L, W, X, I, D
16223	ATP6	-4.22831	3.44198e-05
10398	ATP6	-4.20259	3.82479e-05
16278	ND1	-4.19758	3.90407e-05
182	CO1	-4.19675	3.91724e-05
769	ND6	4.18034	4.18872e-05
1018	ND6	4.18034	4.18872e-05
4104	ND6	-4.18034	4.18872e-05
3594	ND6	-4.18034	4.18872e-05
7256	ND6	-4.18034	4.18872e-05
13650	ND6	-4.18034	4.18872e-05
9540	CO3	4.16712	4.42017e-05
10873	CO3	4.16712	4.42017e-05
16223	CO2	-4.14179	4.89844e-05
12705	ND6	-4.10654	5.64685e-05
9540	ND4	4.10268	5.7352e-05
10873	ND4	4.10268	5.7352e-05
8701	CO3	-4.0581	6.8549e-05
13105	ND6	-4.05022	7.07355e-05
15301	ND6	4.03628	7.47609e-05
16223	ND6	-4.03571	7.4931e-05
13105	ND3	-4.02505	7.81643e-05
9540	ND5	4.01841	8.0247e-05
10873	ND5	4.01841	8.0247e-05
13105	CO2	-4.01143	8.24903e-05
10398	ND2	-4.01142	8.24916e-05
13105	CYB	-3.96907	9.74436e-05
13105	ND1	-3.9675	9.80418e-05
8701	ND5	-3.92255	0.000116818
16278	ND6	-3.90609	0.000124514
10398	CO2	-3.90408	0.000125487
769	CYB	3.87964	0.000137892
1018	CYB	3.87964	0.000137892
4104	CYB	-3.87964	0.000137892
3594	CYB	-3.87964	0.000137892
7256	CYB	-3.87964	0.000137892
13650	CYB	-3.87964	0.000137892
12705	ND1	-3.8542	0.000152036
2617	16S	3.8508	0.000154031
8701	ND4	-3.84502	0.000157474
182	ATP6	-3.8366	0.000162618
2352	CO1	3.83378	0.000164376
16223	ND1	-3.83081	0.000166251
15301	ND1	3.8234	0.000171006
14766	CYB	-3.79521	0.000190313
14766	ATP6	-3.79202	0.000192619
14766	ND2	-3.77224	0.000207553
10398	CO1	-3.77197	0.000207762
2352	ATP6	3.7473	0.000227936
13105	ND4	-3.71255	0.000259504
769	ND3	3.70532	0.000266578
1018	ND3	3.70532	0.000266578
3594	ND3	-3.70532	0.000266578
7256	ND3	-3.70532	0.000266578
13650	ND3	-3.70532	0.000266578
4104	ND3	-3.70532	0.000266578
15301	ATP6	3.6685	0.000305473
13105	ND5	-3.65405	0.000322167
195	CO1	3.63595	0.000344268
11719	ATP6	3.63063	0.000351034
4104	CO3	-3.59671	0.000397205
769	CO3	3.59671	0.000397205
1018	CO3	3.59671	0.000397205
3594	CO3	-3.59671	0.000397205
7256	CO3	-3.59671	0.000397205
13650	CO3	-3.59671	0.000397205
16278	CYB	-3.5828	0.000417749
11719	ND2	3.58097	0.00042052
7028	ND2	-3.56762	0.000441298
11914	CO2	3.55792	0.000456995
7028	ATP6	-3.53929	0.000488608
11719	CYB	3.50779	0.000546798
8206	CO2	3.50019	0.00056179
2706	ATP6	-3.4991	0.000563961
182	ND1	-3.46295	0.000640921
2706	ND2	-3.4452	0.000682222
11914	CO1	3.39042	0.000825899
9221	CO2	-3.37318	0.00087664
2416	CO2	3.37318	0.00087664
10115	CO2	3.37318	0.00087664
13590	CO2	3.37135	0.00088222
182	ND2	-3.35741	0.000925623
10398	ND3	-3.35471	0.000934263
182	CO2	-3.35364	0.00093772
8206	ND2	3.34008	0.000982381
11914	ATP6	3.33273	0.00100742
13590	ND2	3.31766	0.00106061
14766	CO1	-3.31491	0.00107062
195	CYB	3.31191	0.0010816
2416	ND2	3.28099	0.00120119
10115	ND2	3.28099	0.00120119
9221	ND2	-3.28099	0.00120119
13105	CO3	-3.27583	0.00122234
7028	CYB	-3.27171	0.00123942
2352	CO2	3.25351	0.00131772
11719	CO1	3.22688	0.00144059
2352	ND3	3.22547	0.00144737
12705	ND3	-3.22314	0.00145865
16129	16S	-3.2033	0.00155811
10398	CYB	-3.19756	0.00158804
8206	CO1	3.19327	0.00161076
10398	ND1	-3.19254	0.0016147
15301	CYB	3.19173	0.00161901
2352	ND2	3.19066	0.00162474
2706	CYB	-3.17154	0.00173055
16223	ND5	-3.1707	0.00173536
182	ND6	-3.16282	0.00178094
14766	ND6	-3.16106	0.00179124
12705	ND5	-3.13868	0.00192743
16278	CO3	-3.13673	0.00193973
16278	ND5	-3.12747	0.00199919
14766	ND5	-3.1234	0.00202585
11914	ND2	3.12107	0.00204125
13590	CO1	3.12102	0.00204159
14766	CO3	-3.11924	0.00205342
11719	ND6	3.11495	0.00208225
16129	12S	-3.10766	0.00213208
2416	CO1	3.10682	0.00213793
9221	CO1	-3.10682	0.00213793
10115	CO1	3.10682	0.00213793
16223	ND3	-3.08627	0.00228469
16278	ND4	-3.0684	0.00241982
16390	CO2	3.05791	0.00250254
2706	CO1	-3.04731	0.0025888
2352	CYB	3.04021	0.00264811
4104	ND4	-3.03714	0.00267414
3594	ND4	-3.03714	0.00267414
7256	ND4	-3.03714	0.00267414
13650	ND4	-3.03714	0.00267414
769	ND4	3.03714	0.00267414
1018	ND4	3.03714	0.00267414
7028	CO1	-3.01459	0.00287254
11719	CO3	2.99428	0.00306276
16390	ND2	2.99278	0.00307723
4104	ND5	-2.97171	0.00328767
3594	ND5	-2.97171	0.00328767
7256	ND5	-2.97171	0.00328767
13650	ND5	-2.97171	0.00328767
769	ND5	2.97171	0.00328767
1018	ND5	2.97171	0.00328767
182	ND3	-2.95632	0.00344957
15301	ND3	2.94462	0.00357762
11719	ND5	2.93543	0.00368115
14766	ND4	-2.92523	0.00379932
14766	ND1	-2.90572	0.00403498
2706	ND5	-2.88077	0.00435573
2352	ND1	2.86429	0.00458024
5046	CYB	2.86228	0.00460835
2352	ND6	2.85709	0.00468162
10398	ND6	-2.85086	0.00477104
16223	ND4	-2.80737	0.00543925
11719	ND4	2.80488	0.00547998
7028	ND5	-2.80189	0.00552932
13590	ND1	2.79676	0.00561471
195	CO2	2.78207	0.00586608
16390	CO1	2.77928	0.00591491
11719	ND1	2.7785	0.00592865
8206	ND1	2.77728	0.00595018
189	CO1	-2.77318	0.00602317
15301	CO3	2.76955	0.00608839
12705	ND4	-2.76686	0.00613716
9540	ATP8	2.7614	0.00623707
10873	ATP8	2.7614	0.00623707
13105	ND4L	-2.75655	0.00632727
7028	ND4	-2.75417	0.00637181
182	CO3	-2.74571	0.00653285
9221	ND1	-2.73826	0.00667765
2416	ND1	2.73826	0.00667765
10115	ND1	2.73826	0.00667765
11914	ND6	2.72634	0.00691534
8701	ATP8	-2.7247	0.00694876
7028	ND6	-2.71973	0.00705055
2706	ND4	-2.71361	0.00717774
11914	ND1	2.70702	0.00731707
7028	CO3	-2.70597	0.00733958
2706	CO3	-2.70253	0.00741333
2352	CO3	2.69729	0.0075273
2706	ND6	-2.69541	0.00756838
14766	CO2	-2.68992	0.00769002
182	CYB	-2.68572	0.00778422
15301	ND4	2.68222	0.00786356
73	ND2	-2.67741	0.00797356
15784	CO2	2.66593	0.00824209
12705	CO3	-2.65998	0.00838446
182	ND5	-2.62193	0.00934823
7028	CO2	-2.61823	0.0094471
15301	ND5	2.61378	0.00956733
195	ND2	2.6119	0.00961844
11914	ND3	2.60872	0.00970571
16223	CO3	-2.60776	0.00973204
189	ND5	-2.60707	0.00975114
11719	ND3	2.59846	0.0099913
11914	CYB	2.59829	0.00999626
2706	CO2	-2.59761	0.0100155
13105	ATP8	-2.5976	0.0100156
8206	ATP6	2.58824	0.0102837
11719	CO2	2.58816	0.0102861
14766	ND3	-2.57091	0.0107966
11944	ND2	2.56909	0.0108518
16390	ATP6	2.55804	0.0111925
16278	ND3	-2.53814	0.0118299
73	ATP6	-2.53547	0.0119177
73	CO3	-2.51145	0.0127355
10398	ND5	-2.51019	0.0127797
13590	ATP6	2.50385	0.0130044
16390	ND1	2.49807	0.0132124
73	CO1	-2.49167	0.0134461
195	ND1	2.48934	0.0135322
7028	ND1	-2.4858	0.0136637
10398	ND4	-2.47956	0.0138983
182	ND4	-2.4746	0.0140876
6221	ND5	2.46934	0.0142905
11944	CO1	2.46808	0.0143396
16311	ATP8	2.43155	0.0158271
10398	ATP8	-2.43145	0.0158313
73	CYB	-2.42445	0.0161318
11944	CO2	2.4234	0.0161773
2352	ND4	2.42174	0.0162491
73	ND5	-2.42006	0.0163227
189	CYB	-2.41798	0.0164139
9221	ATP6	-2.40262	0.0171006
2416	ATP6	2.40262	0.0171006
10115	ATP6	2.40262	0.0171006
15784	CO1	2.4014	0.0171562
195	CO3	2.39875	0.0172775
2416	ND6	2.39623	0.017394
10115	ND6	2.39623	0.017394
9221	ND6	-2.39623	0.017394
13590	ND6	2.37186	0.0185531
6221	ND4L	2.36943	0.0186724
73	ND1	-2.36611	0.0188366
204	12S	-2.36221	0.0190308
189	ND6	-2.35928	0.0191781
15784	ND2	2.35375	0.0194583
2706	ND1	-2.34656	0.0198284
769	ATP8	2.34276	0.0200264
1018	ATP8	2.34276	0.0200264
4104	ATP8	-2.34276	0.0200264
3594	ATP8	-2.34276	0.0200264
7256	ATP8	-2.34276	0.0200264
13650	ATP8	-2.34276	0.0200264
73	ND6	-2.33253	0.0205681
7028	ND3	-2.31485	0.0215346
8206	ND6	2.31253	0.0216642
8701	ND4L	-2.29761	0.0225153
146	CO2	2.29511	0.0226607
16278	16S	-2.29201	0.0228423
9540	ND4L	2.28529	0.0232398
10873	ND4L	2.28529	0.0232398
2706	ND3	-2.28244	0.0234107
146	CO1	2.26438	0.0245163
6221	CO1	2.26368	0.02456
709	CYB	2.25288	0.0252442
8206	CO3	2.21784	0.0275791
5656	CO1	2.2039	0.0285589
11914	ND4	2.17835	0.0304327
182	16S	-2.13974	0.033467
189	ND2	-2.13353	0.0339783
11914	ATP8	2.1309	0.0341971
5656	16S	2.11905	0.0351971
10398	CO3	-2.11268	0.0357455
16390	ND6	2.10011	0.0368479
9540	16S	2.08246	0.0384461
10873	16S	2.08246	0.0384461
16390	CYB	2.06931	0.0396744
2617	ND2	-2.06849	0.0397522
146	ND2	2.06178	0.040393
152	CO1	2.05708	0.0408475
189	ATP6	-2.04792	0.0417445
16390	CO3	2.01065	0.0455716
195	ATP6	2.0082	0.0458337
8206	CYB	2.0063	0.0460374
2352	ND5	1.98781	0.0480617
13590	CO3	1.98285	0.0486172
310	12S	1.97217	0.0498317
73	ND4	-1.96235	0.0509705
2416	CO3	1.93597	0.0541415
10115	CO3	1.93597	0.0541415
9221	CO3	-1.93597	0.0541415
5046	CO1	1.92486	0.0555244
11944	ND1	1.9236	0.0556841
16256	CO3	-1.91968	0.0561807
15301	16S	1.91333	0.0569925
195	16S	1.91274	0.0570676
11914	CO3	1.9121	0.057151
2617	ND1	-1.90707	0.0578026
6221	ND6	1.90444	0.0581461
10819	ND3	-1.89409	0.0595129
195	ND6	1.89231	0.0597504
16189	ATP6	1.88989	0.0600763
15784	ATP6	1.88924	0.0601625
146	ND1	1.88828	0.060293
3010	CYB	-1.88279	0.0610364
14182	CO1	-1.88072	0.0613194
195	ND3	1.86388	0.0636594
146	ND6	1.86383	0.0636658
5656	CO2	1.85287	0.0652278
73	ND3	-1.84778	0.0659652
6221	ND2	1.83606	0.067686
195	12S	1.83046	0.0685212
6221	ND4	1.8268	0.0690727
10819	CO1	-1.82284	0.0696733
11944	ND6	1.8136	0.0710893
16362	CYB	1.81157	0.0714039
152	ND2	1.81085	0.0715152
189	ND1	-1.80777	0.0719965
10819	CO2	-1.8044	0.0725236
14793	CO3	-1.79968	0.0732695
10819	ND2	-1.79637	0.0737959
2617	ND4L	1.79602	0.0738513
11944	ATP6	1.77732	0.0768853
16311	ND3	1.7772	0.0769045
204	16S	-1.77616	0.0770767
11914	ND5	1.77278	0.0776369
13590	CYB	1.77217	0.0777386
8701	16S	-1.77185	0.0777912
152	CO2	1.76696	0.0786091
2617	ND3	-1.76258	0.0793477
10819	ATP6	-1.75767	0.0801824
189	ND4L	-1.75709	0.0802812
9221	CYB	-1.75634	0.0804099
2416	CYB	1.75634	0.0804099
10115	CYB	1.75634	0.0804099
146	CO3	1.74738	0.0819545
14182	CO2	-1.74295	0.0827271
16278	ATP8	-1.73944	0.0833434
182	ND4L	-1.73634	0.0838912
12705	ATP8	-1.7221	0.0864436
6221	ATP8	1.71399	0.0879264
14182	16S	-1.70746	0.0891346
6221	ATP6	1.70653	0.0893078
15784	ND6	1.69961	0.0906048
13368	ND3	-1.69782	0.0909422
13368	ND4L	-1.67705	0.0949404
15928	ND4L	-1.67328	0.0956805
6221	ND1	1.66517	0.0972901
14905	ND4L	-1.66152	0.0980211
16294	ND2	-1.65842	0.0986446
9477	ND4L	1.65638	0.0990569
16304	16S	1.65594	0.0991463
8206	ND3	1.64539	0.101304
73	CO2	-1.64234	0.101936
15784	ND1	1.64084	0.102247
16189	ND1	1.63237	0.104019
15301	12S	1.62351	0.1059
13590	ND3	1.61293	0.108179
16311	ATP6	1.6082	0.109212
2352	16S	1.6037	0.110201
16126	ND1	1.60182	0.110618
16223	ATP8	-1.60135	0.110721
7768	CO1	1.59689	0.111713
16294	CO3	-1.59005	0.113248
16270	CO3	-1.58609	0.114143
10463	ND4L	-1.58513	0.11436
1888	ND4L	-1.58513	0.11436
8697	ND4L	-1.58513	0.11436
15607	ND4L	1.58513	0.11436
182	12S	-1.58121	0.115254
16189	ND2	1.57241	0.117279
189	ND4	-1.56945	0.117967
15784	CYB	1.56221	0.119663
16390	ND3	1.55133	0.122248
16256	ND3	-1.54642	0.123427
13368	CO2	-1.54597	0.123535
9540	12S	1.5348	0.126257
10873	12S	1.5348	0.126257
152	ATP6	1.52663	0.128277
6221	CYB	1.51763	0.130531
16362	CO1	1.51672	0.130761
10819	CYB	-1.51436	0.131358
10819	ND6	-1.51084	0.132252
10398	ND4L	-1.51014	0.13243
2416	ND3	1.50284	0.134302
10115	ND3	1.50284	0.134302
9221	ND3	-1.50284	0.134302
16270	ND4L	-1.50025	0.134971
16278	12S	-1.4993	0.135218
14793	ND3	-1.498	0.135555
16126	ATP6	1.49535	0.136244
15301	ATP8	1.49528	0.136263
16294	ND1	-1.49066	0.137469
16278	ND4L	-1.47877	0.140618
204	ND4L	-1.47778	0.140884
16362	16S	1.47655	0.141214
5656	CYB	1.47537	0.14153
10819	CO3	-1.46237	0.145055
16172	ND1	1.46098	0.145436
12308	ND4L	-1.45693	0.146548
13368	ND4	-1.45578	0.146865
16189	CYB	1.45242	0.147798
14798	CO1	-1.45124	0.148126
16294	CO1	-1.44931	0.148661
10819	ND1	-1.4453	0.149785
16172	ND2	1.44368	0.150238
16270	ATP6	-1.4408	0.151051
2352	12S	1.42899	0.154413
16519	ND2	-1.42735	0.154883
4917	ND4L	1.42602	0.155267
13105	16S	-1.4257	0.155359
11719	ATP8	1.42509	0.155535
709	ATP8	-1.42369	0.155939
13368	CO1	-1.41301	0.159055
13590	ND4	1.40882	0.160288
16256	ND4	-1.40658	0.160951
13590	12S	1.40356	0.161847
16362	ND2	1.3998	0.162969
189	ND3	-1.39764	0.163617
8701	12S	-1.39595	0.164124
150	ND4L	-1.39223	0.165245
16270	ND5	-1.3915	0.165466
8206	ND4	1.39042	0.165792
7768	16S	1.38849	0.166378
14793	ATP6	-1.38615	0.167093
150	12S	-1.38546	0.167303
14793	ATP8	-1.38111	0.168634
5046	ND5	1.38059	0.168794
13368	16S	-1.37719	0.169842
182	ATP8	-1.37591	0.170236
12308	16S	1.37377	0.170898
16189	CO3	1.37326	0.171057
16519	12S	-1.3731	0.171106
7768	CO2	1.37014	0.172028
16172	ND4L	-1.3623	0.174482
195	ND4L	-1.35659	0.17629
16294	CYB	-1.35404	0.177099
16390	ND4	1.35033	0.178284
15784	CO3	1.34044	0.181473
11467	ND4L	-1.33722	0.182519
12372	ND4L	1.33722	0.182519
4104	ND4L	-1.33366	0.183681
769	ND4L	1.33366	0.183681
1018	ND4L	1.33366	0.183681
3594	ND4L	-1.33366	0.183681
7256	ND4L	-1.33366	0.183681
13650	ND4L	-1.33366	0.183681
5656	ND6	1.32447	0.186709
14766	ATP8	-1.324	0.186864
2416	12S	1.32376	0.186945
10115	12S	1.32376	0.186945
9221	12S	-1.32376	0.186945
11944	CYB	1.31767	0.188972
5656	ATP6	1.31384	0.190256
146	12S	1.30903	0.191878
16270	ND4	-1.3068	0.192633
195	ATP8	-1.30299	0.193928
189	CO2	-1.30128	0.194512
5656	ND3	1.29786	0.195683
14766	ND4L	-1.2792	0.202163
11467	16S	1.27912	0.202191
12372	16S	-1.27912	0.202191
146	ATP6	1.27698	0.202944
11719	ND4L	1.27307	0.204325
16362	ND5	1.27064	0.205186
5046	ATP6	1.27001	0.20541
16129	ATP8	1.25874	0.209447
16256	ND6	-1.25767	0.209834
14793	ND4	-1.25524	0.21071
150	ND2	-1.25068	0.212369
16172	16S	-1.24609	0.214043
5460	ATP8	-1.24267	0.2153
14798	ND2	-1.24116	0.215856
13368	ND6	-1.24108	0.215886
16172	ND3	1.2403	0.216173
16126	CO3	1.24023	0.216201
16294	ND4L	1.23979	0.216362
185	CYB	-1.23839	0.216879
14182	ND1	-1.23546	0.217966
9698	CO1	-1.23441	0.218357
5656	ND1	1.23436	0.218374
2416	ND4	1.23093	0.219652
9221	ND4	-1.23093	0.219652
10115	ND4	1.23093	0.219652
152	ND1	1.22751	0.220932
2706	ATP8	-1.22736	0.220986
16311	CO2	1.22326	0.222529
2352	ND4L	1.22159	0.223159
16256	ND2	-1.21985	0.223816
6221	16S	1.21168	0.226924
5046	ATP8	-1.20998	0.227575
8206	12S	1.20798	0.228338
8206	ND5	1.19818	0.232125
13708	ATP8	-1.19251	0.234333
2617	ATP8	-1.19192	0.234566
310	ND5	1.19176	0.23463
146	ND4	1.18635	0.236752
9477	ATP8	1.18601	0.236887
11944	CO3	1.17952	0.239453
9221	ND5	-1.17911	0.239617
2416	ND5	1.17911	0.239617
10115	ND5	1.17911	0.239617
6221	CO2	1.17599	0.24086
16256	ATP6	-1.17301	0.242048
5046	ND6	1.1717	0.242574
9055	CO1	-1.1692	0.243576
3197	CO3	1.1601	0.247254
13617	CO3	1.1601	0.247254
16390	ND5	1.15401	0.249739
9698	16S	-1.15383	0.249809
2352	ATP8	1.14822	0.252115
150	ND6	-1.14602	0.25302
16294	ND6	-1.14223	0.25459
13590	ND5	1.1417	0.254808
16270	ND2	-1.14019	0.255434
16183	CO1	-1.13978	0.255605
16362	ND4	1.13691	0.256802
16126	ND2	1.13676	0.256863
2706	ND4L	-1.13246	0.258664
9055	16S	-1.13103	0.259262
3197	16S	-1.1302	0.25961
13617	16S	-1.1302	0.25961
5046	ND2	1.12834	0.260394
5460	CO3	-1.12823	0.260439
3594	12S	-1.12557	0.261561
4104	12S	-1.12557	0.261561
7256	12S	-1.12557	0.261561
13650	12S	-1.12557	0.261561
769	12S	1.12557	0.261561
1018	12S	1.12557	0.261561
152	ND5	1.12502	0.261794
15784	ND3	1.12374	0.262339
16294	ATP6	-1.11689	0.26525
10819	ND4	-1.11585	0.265693
4104	16S	-1.11459	0.26623
769	16S	1.11459	0.26623
1018	16S	1.11459	0.26623
3594	16S	-1.11459	0.26623
7256	16S	-1.11459	0.26623
13650	16S	-1.11459	0.26623
13590	16S	1.11433	0.266344
14793	ND2	-1.11232	0.267204
1811	ND1	1.10836	0.268907
146	16S	1.10377	0.27089
152	16S	1.09453	0.274909
16192	16S	1.09307	0.275546
11944	ND4L	-1.09207	0.275985
185	CO2	-1.09198	0.276024
310	CYB	1.08753	0.277983
16256	CO1	-1.08744	0.278021
3197	ND4L	1.08302	0.279975
13617	ND4L	1.08302	0.279975
709	ND1	1.08257	0.280172
16270	ND3	-1.07661	0.282821
9477	CO3	1.07583	0.283173
16172	ND5	-1.07565	0.28325
11251	CO1	1.07106	0.285307
15452	CO1	-1.07106	0.285307
2617	ATP6	-1.07082	0.285411
185	ND6	-1.06912	0.286179
5046	ND3	1.06395	0.288509
11944	12S	1.06316	0.288866
3010	ND6	-1.06243	0.289194
13368	ATP6	-1.06007	0.290264
204	CYB	1.05309	0.293443
16172	ATP6	1.05023	0.294755
195	ND4	1.05007	0.294827
1811	ND2	1.04916	0.295244
150	ND4	-1.04833	0.295626
150	CO3	-1.0413	0.298871
5656	ATP8	1.03946	0.299721
150	ATP8	-1.0361	0.301282
16311	CYB	1.03218	0.303113
2617	CO2	-1.03075	0.30378
14182	ND6	-1.02965	0.304296
7768	ND1	1.02957	0.304332
16256	ND5	-1.02675	0.305654
3010	CO3	-1.02255	0.307631
7028	ATP8	-1.02073	0.308492
5656	ND2	1.01979	0.308936
16294	CO2	-1.01949	0.309081
16519	CO2	-1.01654	0.31048
16270	ND6	-1.01531	0.311063
150	ND3	-1.01301	0.312156
185	ND2	-1.01164	0.312811
7028	ND4L	-1.0074	0.314842
6221	CO3	1.00647	0.315287
15928	ND3	-1.0064	0.315319
150	ATP6	-1.00584	0.315589
10819	12S	-1.0027	0.317098
13708	ND6	-1.00258	0.317155
16362	CO2	1.00067	0.318077
709	ND4L	-0.998889	0.318936
146	CYB	0.998514	0.319117
16519	ND3	-0.998174	0.319282
709	CO3	0.993015	0.321784
12308	ND1	0.992493	0.322038
16519	ND1	-0.991942	0.322306
9055	ND2	-0.989981	0.323261
5046	ND1	0.989653	0.323421
152	ND6	0.9893	0.323594
152	CYB	0.987477	0.324484
14793	CO2	-0.987103	0.324667
16126	CYB	0.986094	0.325161
15784	ND4L	-0.980552	0.327881
16304	12S	0.980428	0.327942
16189	CO1	0.977656	0.329309
16390	12S	0.977077	0.329595
16189	ND3	0.974189	0.331023
16362	ND6	0.973783	0.331224
11944	ND5	0.968687	0.333755
16256	CO2	-0.966151	0.33502
16189	CO2	0.962743	0.336724
16223	ND4L	-0.962004	0.337094
15452	ND4L	-0.96136	0.337417
11251	ND4L	0.96136	0.337417
16256	ATP8	-0.959524	0.338339
12705	ND4L	-0.959129	0.338537
16183	16S	-0.958569	0.338819
14793	ND6	-0.958437	0.338885
16189	ATP8	0.957281	0.339467
15301	ND4L	0.953872	0.341186
14182	ATP6	-0.952239	0.342012
15928	ATP8	-0.952093	0.342085
13708	ND4L	-0.951604	0.342333
9698	ND2	-0.948883	0.343712
16183	ATP8	-0.947755	0.344285
14182	ND3	-0.944608	0.345886
5656	ND4	0.941065	0.347694
9477	16S	-0.93864	0.348936
15607	16S	0.932552	0.352064
10463	16S	-0.932552	0.352064
1888	16S	-0.932552	0.352064
8697	16S	-0.932552	0.352064
16183	CO2	-0.928447	0.354184
11914	ND4L	0.928168	0.354328
462	CO1	0.927172	0.354844
14182	ND2	-0.924717	0.356117
16390	ATP8	0.92288	0.357072
14182	CYB	-0.918167	0.359528
16126	ND5	0.917795	0.359722
73	ATP8	-0.912458	0.362518
11467	ND1	0.907299	0.365232
12372	ND1	-0.907299	0.365232
13368	ND1	-0.905552	0.366155
12372	ND4	0.905383	0.366244
11467	ND4	-0.905383	0.366244
16126	12S	0.904392	0.366768
15928	CO2	-0.901861	0.368108
14793	ND4L	-0.90041	0.368878
462	CYB	0.900228	0.368975
204	ATP8	-0.898888	0.369686
2617	CO3	-0.895078	0.371715
15928	16S	-0.893254	0.372688
3010	CO1	-0.892246	0.373227
10463	CO2	-0.891539	0.373605
15607	CO2	0.891539	0.373605
1888	CO2	-0.891539	0.373605
8697	CO2	-0.891539	0.373605
14798	ND1	-0.89016	0.374344
16192	ATP8	0.886518	0.376298
16311	CO1	0.885823	0.376672
189	CO3	-0.885194	0.37701
9477	ND4	0.883133	0.37812
12308	CO1	0.881955	0.378755
462	ND6	0.881784	0.378847
14798	CO2	-0.881439	0.379033
3197	ATP8	0.880986	0.379278
13617	ATP8	0.880986	0.379278
9055	ATP8	0.879354	0.38016
10463	ND3	-0.878703	0.380512
15607	ND3	0.878703	0.380512
1888	ND3	-0.878703	0.380512
8697	ND3	-0.878703	0.380512
13708	CO1	-0.877396	0.38122
15452	ATP8	-0.877197	0.381328
11251	ATP8	0.877197	0.381328
2617	CYB	-0.871642	0.384345
16304	ND4L	-0.870155	0.385155
14798	16S	-0.870057	0.385209
16311	ND4L	0.865185	0.387871
4917	ND3	0.864221	0.388399
14798	ND6	-0.863975	0.388534
5656	CO3	0.859834	0.390808
16189	12S	0.851525	0.395395
2416	16S	0.848488	0.39708
10115	16S	0.848488	0.39708
9221	16S	-0.848488	0.39708
16129	CO1	0.848265	0.397204
16172	CO2	0.846022	0.398452
16519	ATP6	-0.844133	0.399504
16256	ND1	-0.841046	0.401227
16362	ATP8	-0.840943	0.401285
5460	16S	-0.833697	0.405348
709	ND2	0.831848	0.406388
7768	CYB	0.831618	0.406518
4917	ATP8	0.831044	0.406842
295	CO1	0.830095	0.407377
489	CO1	-0.830095	0.407377
16069	CO1	0.830095	0.407377
12612	CO1	0.830095	0.407377
16129	CO2	0.823932	0.410862
5046	CO2	0.823462	0.411129
16172	CYB	0.81861	0.413887
16183	CO3	-0.817516	0.41451
9698	ND1	-0.816495	0.415093
14793	CO1	-0.81499	0.415952
152	ATP8	0.813437	0.416839
14766	16S	0.812428	0.417416
5046	CO3	0.808599	0.419611
16126	ND3	0.807534	0.420223
13368	ND2	-0.803737	0.422408
11719	16S	-0.802977	0.422847
13368	ATP8	-0.802871	0.422908
16362	ND1	0.802527	0.423107
185	ND5	-0.801256	0.42384
11251	CO2	0.801037	0.423967
15452	CO2	-0.801037	0.423967
185	CO1	-0.796366	0.42667
16129	ND3	0.790714	0.429955
146	ND5	0.790272	0.430212
14793	ND5	-0.788607	0.431183
12308	ND4	-0.786643	0.43233
5460	ND6	-0.785418	0.433046
150	CO2	-0.783867	0.433954
185	ATP6	-0.781941	0.435082
16126	ND4	0.776234	0.438437
150	ND5	-0.773013	0.440337
150	ND1	-0.76596	0.444514
709	CO1	0.762386	0.446639
16270	12S	-0.757625	0.449479
204	CO3	-0.755118	0.450979
9055	ND1	-0.754301	0.451468
12372	CO3	0.753705	0.451825
11467	CO3	-0.753705	0.451825
11467	CO1	0.753391	0.452013
12372	CO1	-0.753391	0.452013
15784	ND4	0.751793	0.452972
7768	ND2	0.750554	0.453716
16189	ND6	0.746596	0.456097
3197	CO1	-0.742691	0.458454
13617	CO1	-0.742691	0.458454
16126	CO1	0.74249	0.458576
16126	16S	0.74222	0.458739
310	ND3	-0.741512	0.459167
9477	ND5	0.73969	0.46027
4216	ND4L	-0.739368	0.460464
7028	16S	0.739116	0.460617
15784	12S	0.73828	0.461124
10463	ND4	-0.73686	0.461986
15607	ND4	0.73686	0.461986
1888	ND4	-0.73686	0.461986
8697	ND4	-0.73686	0.461986
16189	ND5	0.734749	0.463268
16519	CO3	-0.731809	0.465057
4917	CO2	0.726435	0.468337
11251	ND6	0.723419	0.470184
15452	ND6	-0.723419	0.470184
16519	ND4	-0.721422	0.471409
16362	ATP6	0.718553	0.473172
14905	ND4	-0.715288	0.475183
10819	16S	-0.714123	0.475902
2416	ATP8	0.711009	0.477825
10115	ATP8	0.711009	0.477825
9221	ATP8	-0.711009	0.477825
13590	ATP8	0.709784	0.478583
1811	16S	0.707275	0.480138
13368	ND5	-0.707189	0.480191
16270	CO1	-0.704744	0.481708
8206	ATP8	0.704311	0.481977
146	ND3	0.701247	0.483883
10463	ATP8	-0.698939	0.485322
15607	ATP8	0.698939	0.485322
1888	ATP8	-0.698939	0.485322
8697	ATP8	-0.698939	0.485322
5046	ND4	0.697982	0.485919
489	12S	0.696303	0.486967
12612	12S	-0.696303	0.486967
295	12S	-0.696303	0.486967
16069	12S	-0.696303	0.486967
709	ND5	0.695686	0.487353
310	ATP8	-0.692635	0.489262
13708	12S	0.687735	0.492338
295	ND6	0.685565	0.493703
16069	ND6	0.685565	0.493703
489	ND6	-0.685565	0.493703
12612	ND6	0.685565	0.493703
16129	ATP6	0.682763	0.495469
16256	CYB	-0.677596	0.498733
185	ND1	-0.677008	0.499106
4216	ND1	0.67677	0.499256
8206	16S	0.675543	0.500034
204	ATP6	-0.672091	0.502224
462	ATP8	0.67155	0.502568
709	ND6	0.670632	0.503152
5460	12S	-0.669297	0.504001
14905	CO3	0.669193	0.504068
152	ND3	0.663688	0.507579
7768	ND3	0.663277	0.507842
4216	ATP8	-0.660263	0.50977
9698	CO3	-0.65981	0.51006
310	16S	0.659699	0.510131
185	CO3	-0.658126	0.511139
4216	CO1	-0.657961	0.511245
3197	ND4	0.654837	0.51325
13617	ND4	0.654837	0.51325
204	ND4	-0.654068	0.513745
16270	ND1	-0.650778	0.515863
310	CO1	0.650068	0.51632
16223	16S	-0.648172	0.517543
13368	CO3	-0.648097	0.517592
16311	ND2	0.647447	0.518011
7768	ATP6	0.64711	0.518229
16256	ND4L	-0.645196	0.519466
16126	ND6	0.637985	0.524141
3010	ND5	-0.637695	0.524329
9055	CO3	-0.634463	0.526432
7768	ND6	0.634027	0.526716
15928	ND4	-0.631088	0.528632
12308	CO2	0.629965	0.529366
73	ND4L	-0.629614	0.529595
9698	ATP8	0.62856	0.530284
16362	12S	0.626714	0.53149
3010	ATP8	-0.624246	0.533107
14793	ND1	-0.622747	0.53409
16270	CYB	-0.622708	0.534116
13708	CYB	-0.622366	0.53434
4917	16S	0.619089	0.536492
2617	ND4	0.618452	0.536911
16256	16S	-0.618345	0.536982
9055	ND4L	0.617857	0.537303
10819	ND5	-0.617153	0.537766
13708	ND2	-0.616346	0.538297
310	CO3	0.614974	0.539202
16189	16S	-0.613151	0.540404
9698	ND4L	0.610917	0.54188
7768	ND4L	-0.608582	0.543424
9698	ND6	-0.607453	0.544171
15607	CO1	0.605548	0.545433
10463	CO1	-0.605548	0.545433
1888	CO1	-0.605548	0.545433
8697	CO1	-0.605548	0.545433
13708	ND5	-0.604066	0.546416
10819	ATP8	-0.602065	0.547745
9055	ND6	-0.598971	0.549803
16126	CO2	0.59853	0.550097
185	16S	-0.597174	0.551
2706	16S	0.595748	0.551951
16304	ATP6	-0.594411	0.552843
2416	ND4L	-0.594349	0.552884
10115	ND4L	-0.594349	0.552884
9221	ND4L	0.594349	0.552884
3010	ND3	-0.588647	0.556696
12612	CYB	0.588596	0.556731
295	CYB	0.588596	0.556731
16069	CYB	0.588596	0.556731
489	CYB	-0.588596	0.556731
16172	ND6	-0.58456	0.559437
73	12S	-0.582636	0.56073
16294	12S	-0.582565	0.560778
14793	CYB	-0.578089	0.56379
13368	CYB	-0.577472	0.564206
5046	16S	0.577209	0.564383
12308	CO3	-0.576633	0.564772
1811	CYB	-0.574993	0.565878
14798	ND5	-0.574897	0.565943
6221	ND3	0.574518	0.566199
152	CO3	0.573544	0.566857
16129	ND4L	-0.570402	0.568982
12308	ATP8	-0.568571	0.570222
2617	CO1	0.558905	0.57679
709	12S	0.557506	0.577743
16129	ND2	0.556811	0.578218
15784	ND5	0.555262	0.579275
310	ND4	0.554906	0.579518
16183	12S	-0.551705	0.581705
3010	ND2	-0.54634	0.585381
12308	ND2	0.545437	0.586001
150	CO1	-0.543231	0.587516
14182	ND5	-0.542886	0.587753
185	ATP8	-0.541451	0.58874
9055	12S	-0.540266	0.589555
9477	CO2	-0.530889	0.596026
12308	ND5	-0.526347	0.599173
14182	ND4	-0.525109	0.600031
16183	CYB	-0.523553	0.601112
14182	CO3	-0.523365	0.601242
9477	ATP6	0.523306	0.601283
16189	ND4	0.522215	0.602041
4216	12S	0.520896	0.602958
16183	ATP6	-0.51784	0.605086
295	ATP8	0.51723	0.605511
16069	ATP8	0.51723	0.605511
489	ATP8	-0.51723	0.605511
12612	ATP8	0.51723	0.605511
709	ATP6	0.517189	0.605539
185	ND3	-0.514775	0.607222
11467	ATP8	-0.514036	0.607738
12372	ATP8	0.514036	0.607738
11467	ND5	-0.513831	0.607881
12372	ND5	0.513831	0.607881
14905	ND5	-0.50937	0.610999
489	16S	0.50875	0.611433
12612	16S	-0.50875	0.611433
295	16S	-0.50875	0.611433
16069	16S	-0.50875	0.611433
16311	CO3	0.508473	0.611626
11944	ND3	0.506757	0.612828
16311	ND4	0.50448	0.614425
12372	CO2	-0.504186	0.614631
11467	CO2	0.504186	0.614631
15928	CO1	-0.503379	0.615197
16362	ND4L	0.501479	0.616531
16129	ND6	0.497141	0.619581
1811	ND4L	-0.495102	0.621017
3010	ATP6	-0.494449	0.621478
14798	CO3	-0.494051	0.621758
16192	ND4	-0.492383	0.622935
11251	ND3	0.491365	0.623654
15452	ND3	-0.491365	0.623654
3010	16S	0.487906	0.626098
9477	CO1	-0.487149	0.626633
15928	ATP6	-0.485401	0.627871
11944	ND4	0.48383	0.628984
462	12S	-0.481601	0.630563
16304	ND2	-0.480776	0.631149
4917	CO3	-0.47546	0.634927
16183	ND1	-0.474191	0.63583
16294	ND5	-0.472995	0.636681
2617	ND6	0.465644	0.641927
12705	16S	-0.458957	0.646714
15452	12S	0.455929	0.648887
11251	12S	-0.455929	0.648887
4917	ND4	0.453088	0.650928
11467	ND2	0.45245	0.651387
12372	ND2	-0.45245	0.651387
4216	ND6	-0.450639	0.65269
3197	CO2	-0.449713	0.653356
13617	CO2	-0.449713	0.653356
16183	ND3	-0.449704	0.653363
4216	CO2	-0.448873	0.653961
5046	12S	0.448672	0.654106
3197	ND3	0.44758	0.654893
13617	ND3	0.44758	0.654893
150	CYB	-0.446805	0.655451
9698	CYB	0.446265	0.655841
15452	ND4	-0.445876	0.656121
11251	ND4	0.445876	0.656121
16311	ND5	-0.443759	0.657649
14905	CYB	0.44297	0.658218
16390	ND4L	-0.434766	0.664155
4216	CO3	0.434223	0.664548
9698	12S	-0.434164	0.664591
16270	ATP8	-0.432592	0.665731
16270	CO2	-0.430248	0.667433
185	ND4	-0.429985	0.667624
185	12S	-0.428062	0.669021
16519	ND5	-0.425575	0.67083
11914	12S	0.424662	0.671494
10463	ATP6	-0.424036	0.67195
15607	ATP6	0.424036	0.67195
1888	ATP6	-0.424036	0.67195
8697	ATP6	-0.424036	0.67195
14905	16S	-0.420603	0.674452
195	ND5	0.42038	0.674615
15784	ATP8	0.419357	0.675361
16311	ND6	0.417348	0.676827
3197	ND1	-0.417004	0.677079
13617	ND1	-0.417004	0.677079
9698	ATP6	-0.416807	0.677222
16362	CO3	0.414634	0.67881
5656	ND5	0.41383	0.679398
14798	ATP6	-0.41209	0.680671
1811	CO1	0.409142	0.68283
16256	12S	-0.404877	0.685958
1811	ND3	0.403982	0.686615
5460	CYB	0.4021	0.687997
14798	ND4	-0.396408	0.692185
14905	ND1	0.39551	0.692847
462	CO2	0.394198	0.693813
152	ND4	0.392744	0.694885
3197	ATP6	0.387931	0.698439
13617	ATP6	0.387931	0.698439
310	ND6	0.387672	0.69863
1811	CO3	0.380277	0.704104
9055	CYB	0.376083	0.707214
15452	ND1	0.375926	0.707331
11251	ND1	-0.375926	0.707331
8206	ND4L	-0.374912	0.708084
462	ND2	0.374745	0.708208
310	CO2	0.374464	0.708417
3010	12S	-0.371508	0.710613
3010	CO2	-0.368909	0.712547
16192	12S	-0.366056	0.714672
16311	ND1	0.365993	0.714719
462	CO3	0.361689	0.717928
16183	ND2	-0.359711	0.719405
9055	ATP6	-0.354665	0.723177
10463	CO3	0.35168	0.725412
1888	CO3	0.35168	0.725412
8697	CO3	0.35168	0.725412
15607	CO3	-0.35168	0.725412
16189	ND4L	0.350775	0.72609
189	ATP8	-0.347763	0.728348
1811	ATP6	0.347146	0.728811
16304	CO3	0.345471	0.730068
462	ND5	0.344444	0.730838
310	ATP6	0.343631	0.731449
204	ND5	0.343391	0.73163
462	16S	-0.341901	0.732749
4917	ATP6	0.340295	0.733956
4917	CO1	0.339465	0.734581
9698	ND5	-0.336383	0.7369
16192	CO1	0.335194	0.737796
16304	ND1	-0.334978	0.737958
16519	16S	-0.334767	0.738117
150	16S	-0.333995	0.738699
4917	ND1	-0.333092	0.739379
14905	CO2	-0.329644	0.74198
7028	12S	-0.326875	0.74407
2706	12S	-0.326597	0.74428
310	ND4L	0.322691	0.747233
16294	ATP8	-0.322159	0.747636
4917	CYB	-0.320404	0.748963
152	ND4L	0.320232	0.749093
13708	CO2	-0.319378	0.74974
10398	12S	0.318817	0.750165
204	CO1	0.317773	0.750956
9698	CO2	-0.3157	0.752527
16390	16S	0.315493	0.752684
13708	CO3	-0.314202	0.753663
16129	ND1	0.314174	0.753684
16183	ND6	-0.312496	0.754957
16183	ND4L	-0.311463	0.755741
9055	ND5	-0.310644	0.756363
5460	ND5	0.310327	0.756603
16519	ATP8	0.310307	0.756618
11251	CYB	0.310304	0.756621
15452	CYB	-0.310304	0.756621
12705	12S	0.308387	0.758077
13368	12S	-0.306484	0.759523
1811	ND4	-0.302202	0.762781
146	ND4L	-0.298319	0.765739
3197	ND5	0.297346	0.76648
13617	ND5	0.297346	0.76648
2617	ND5	0.290181	0.771949
489	ND1	0.288041	0.773584
12612	ND1	-0.288041	0.773584
295	ND1	-0.288041	0.773584
16069	ND1	-0.288041	0.773584
3197	CYB	-0.287922	0.773675
13617	CYB	-0.287922	0.773675
16294	ND3	-0.287007	0.774375
14798	ND4L	0.278112	0.781185
16192	ND3	0.277798	0.781426
7768	ND5	0.274408	0.784026
295	CO2	0.269601	0.787718
16069	CO2	0.269601	0.787718
12612	CO2	0.269601	0.787718
489	CO2	-0.269601	0.787718
13590	ND4L	-0.269298	0.78795
14766	12S	-0.262398	0.793258
1888	CYB	0.25682	0.797556
8697	CYB	0.25682	0.797556
10463	CYB	0.25682	0.797556
15607	CYB	-0.25682	0.797556
5656	ND4L	0.25601	0.79818
3010	ND4	-0.254788	0.799123
10463	ND6	-0.254607	0.799263
15607	ND6	0.254607	0.799263
1888	ND6	-0.254607	0.799263
8697	ND6	-0.254607	0.799263
14905	ATP8	-0.25458	0.799283
3197	12S	0.252262	0.801072
13617	12S	0.252262	0.801072
146	ATP8	-0.251863	0.80138
9477	ND1	-0.251753	0.801465
709	ND3	0.250731	0.802254
4216	ATP6	0.24861	0.803892
16223	12S	0.248373	0.804076
11719	12S	0.2467	0.805368
16519	CYB	-0.246537	0.805495
204	ND1	-0.242675	0.808481
204	ND3	-0.242204	0.808845
16192	ND5	-0.239116	0.811236
11467	12S	-0.238224	0.811927
12372	12S	0.238224	0.811927
15784	16S	0.23255	0.816325
16519	ND6	-0.232418	0.816428
9477	ND2	0.231482	0.817154
16304	ND4	-0.229831	0.818435
11914	16S	0.229783	0.818472
462	ND4	0.227847	0.819975
7768	12S	-0.226995	0.820637
9477	ND6	0.224379	0.822668
16304	ND6	0.22355	0.823313
16192	ND2	-0.223224	0.823566
14798	CYB	-0.222836	0.823868
1888	ND1	0.217314	0.828163
8697	ND1	0.217314	0.828163
10463	ND1	0.217314	0.828163
15607	ND1	-0.217314	0.828163
16192	ND6	0.21709	0.828338
16129	CYB	0.216266	0.828979
1811	ND6	0.213422	0.831194
12612	ND5	0.2106	0.833393
295	ND5	0.2106	0.833393
16069	ND5	0.2106	0.833393
489	ND5	-0.2106	0.833393
7768	ND4	0.209476	0.834269
14182	12S	0.207003	0.836197
16172	ATP8	0.205646	0.837256
15928	CO3	0.205461	0.8374
9477	12S	0.204917	0.837825
13708	ND3	-0.204115	0.838451
1811	ND5	-0.203981	0.838555
10819	ND4L	-0.202978	0.839338
16192	ND1	0.201719	0.840321
5460	CO2	-0.20166	0.840367
12308	12S	-0.201482	0.840506
15452	ATP6	-0.200565	0.841222
11251	ATP6	0.200565	0.841222
14905	ND2	0.197713	0.84345
16311	12S	0.196553	0.844357
9477	CYB	-0.19558	0.845118
709	16S	0.195505	0.845176
11251	16S	0.194413	0.84603
15452	16S	-0.194413	0.84603
295	ND2	0.189533	0.849848
16069	ND2	0.189533	0.849848
12612	ND2	0.189533	0.849848
489	ND2	-0.189533	0.849848
4216	ND3	-0.189191	0.850116
10398	16S	0.18665	0.852105
6221	12S	0.182839	0.855091
1811	ATP8	0.181298	0.856299
16304	CYB	-0.179721	0.857536
14182	ND4L	0.177941	0.858932
11251	ND2	0.175945	0.860498
15452	ND2	-0.175945	0.860498
14905	12S	0.172231	0.863413
11251	ND5	0.171752	0.863789
15452	ND5	-0.171752	0.863789
16270	16S	0.171447	0.864029
13105	12S	-0.16951	0.865549
1811	CO2	0.16822	0.866563
15607	12S	0.167603	0.867048
10463	12S	-0.167603	0.867048
1888	12S	-0.167603	0.867048
8697	12S	-0.167603	0.867048
16126	ATP8	-0.166899	0.867601
5460	ND1	-0.164699	0.869331
14798	ATP8	0.164569	0.869433
204	CO2	-0.16279	0.870832
295	CO3	0.162515	0.871048
16069	CO3	0.162515	0.871048
489	CO3	-0.162515	0.871048
12612	CO3	0.162515	0.871048
15928	ND6	-0.161722	0.871671
4216	ND2	0.159063	0.873764
15928	CYB	0.15437	0.877458
4917	ND5	-0.153193	0.878386
13708	ATP6	-0.148415	0.88215
9055	CO2	-0.147647	0.882756
5460	CO1	-0.142967	0.886446
16304	CO1	0.142069	0.887155
16192	CYB	-0.135545	0.892303
5460	ND3	-0.134752	0.89293
462	ND4L	0.134539	0.893099
11467	ATP6	-0.133852	0.893641
12372	ATP6	0.133852	0.893641
16192	CO2	0.132023	0.895086
16311	16S	-0.131737	0.895312
5460	ND2	0.129911	0.896754
15928	ND1	0.129232	0.897291
16294	ND4	-0.127895	0.898348
4216	ND4	-0.126847	0.899176
3197	ND2	0.126677	0.899311
13617	ND2	0.126677	0.899311
4216	16S	-0.12604	0.899815
14798	12S	-0.125829	0.899981
15928	12S	-0.124942	0.900683
14798	ND3	-0.123733	0.901639
3197	ND6	0.119611	0.904899
13617	ND6	0.119611	0.904899
9055	ND3	0.119086	0.905315
11944	16S	0.117298	0.90673
16183	ND4	-0.116166	0.907626
12372	CYB	0.109002	0.9133
11467	CYB	-0.109002	0.9133
15928	ND2	-0.108215	0.913923
16362	ND3	0.108023	0.914075
462	ATP6	0.106231	0.915495
14793	12S	-0.105957	0.915712
5460	ATP6	-0.102868	0.918161
16294	16S	0.102387	0.918542
189	12S	-0.10027	0.92022
489	ND3	0.100246	0.920239
12612	ND3	-0.100246	0.920239
295	ND3	-0.100246	0.920239
16069	ND3	-0.100246	0.920239
16172	12S	-0.0978685	0.922125
15452	CO3	0.0974528	0.922455
11251	CO3	-0.0974528	0.922455
12372	ND6	0.0972215	0.922638
11467	ND6	-0.0972215	0.922638
16192	ND4L	0.0970741	0.922755
295	ATP6	-0.093683	0.925446
489	ATP6	0.093683	0.925446
12612	ATP6	-0.093683	0.925446
16069	ATP6	-0.093683	0.925446
12372	ND3	0.0902083	0.928203
11467	ND3	-0.0902083	0.928203
16304	CO2	-0.0864135	0.931216
295	ND4L	-0.0854908	0.931948
16069	ND4L	-0.0854908	0.931948
12612	ND4L	-0.0854908	0.931948
489	ND4L	0.0854908	0.931948
709	ND4	0.0831064	0.933842
14905	ND6	-0.0813967	0.9352
462	ND1	-0.0810553	0.935471
16304	ND3	-0.0802163	0.936138
152	12S	0.0772625	0.938484
310	ND1	0.0761069	0.939403
9477	ND3	0.073685	0.941327
9055	ND4	0.0690127	0.945042
13708	ND4	-0.0657544	0.947633
16129	ND5	0.0644887	0.948639
14182	ATP8	-0.0644026	0.948708
4216	CYB	0.0637581	0.94922
3010	ND1	-0.0605575	0.951766
13708	16S	0.0591788	0.952863
3010	ND4L	-0.0580266	0.95378
12308	ATP6	-0.0573834	0.954291
14905	ND3	-0.0569032	0.954673
4917	ND6	0.0568415	0.954723
14905	ATP6	-0.05509	0.956116
12308	ND6	-0.0546544	0.956463
185	ND4L	0.0525303	0.958153
16304	ATP8	-0.051256	0.959168
16172	ND4	-0.0489364	0.961014
5046	ND4L	-0.0484551	0.961397
14905	CO1	-0.0472855	0.962328
1811	12S	0.0432831	0.965515
16192	CO3	-0.0429512	0.965779
489	ND4	0.0426988	0.96598
12612	ND4	-0.0426988	0.96598
295	ND4	-0.0426988	0.96598
16069	ND4	-0.0426988	0.96598
16129	CO3	-0.0404661	0.967758
16126	ND4L	0.0402168	0.967956
11944	ATP8	-0.0397448	0.968332
16129	ND4	0.0393756	0.968626
9698	ND3	0.0386192	0.969229
16172	CO3	0.0384841	0.969336
204	ND6	0.0347205	0.972334
16183	ND5	0.0343949	0.972593
5656	12S	-0.0336729	0.973168
10463	ND2	-0.0336391	0.973195
15607	ND2	0.0336391	0.973195
1888	ND2	-0.0336391	0.973195
8697	ND2	-0.0336391	0.973195
16304	ND5	-0.0324509	0.974142
4917	ND2	-0.0321236	0.974402
7768	ATP8	0.0311222	0.9752
13708	ND1	-0.0302931	0.97586
15928	ND5	0.0289996	0.976891
12308	ND3	0.0287803	0.977066
16519	ND4L	-0.0268732	0.978585
16172	CO1	-0.0251104	0.979989
189	16S	-0.0247154	0.980304
310	ND2	-0.0243917	0.980562
709	CO2	-0.0236324	0.981167
204	ND2	0.0234032	0.98135
7768	CO3	0.0230141	0.98166
14793	16S	0.0229333	0.981724
16519	CO1	0.0225913	0.981997
12308	CYB	-0.0224235	0.98213
16192	ATP6	-0.0191774	0.984717
4917	12S	0.0180283	0.985632
4216	ND5	0.0144286	0.988501
5460	ND4L	-0.0141428	0.988729
73	16S	0.0137721	0.989024
462	ND3	0.00803936	0.993593
9698	ND4	-0.00748726	0.994033
5460	ND4	-0.00690496	0.994497
10463	ND5	-0.000999579	0.999203
15607	ND5	0.000999579	0.999203
1888	ND5	-0.000999579	0.999203
8697	ND5	-0.000999579	0.999203
