# Supplementary material for: Ancient Out-of-Africa Mitochondrial DNA Variants Associate with Distinct Mitochondrial Gene Expression Patterns
Source: PLoS Genet. 2016 Nov 3;12(11):e1006407. doi: 10.1371/journal.pgen.1006407 (PMC5094714; doi:10.1371/journal.pgen.1006407)
Supplement: S2 Table — Number of individuals per SNP are listed. Information indicated in columns E-H is available only for SNPs that passed the p-value cutoff after Bonferroni correction (3.47e-5) in the two tested groups. (XLSX) [file pgen.1006407.s007.xlsx]

## Sheet: Sheet1
SNP	Differentialy expressed mtDNA Gene	t-stat	p-value	Group Size	Allele	Group Content	Additional Single Individuals
8701	MT-TI	-5.9194	1.27851e-08	45	G	all L	H1e1b
9540	MT-TI	5.75086	3.05562e-08	44	C	all L
10873	MT-TI	5.75086	3.05562e-08	44	C	all L
9540	MT-TT	5.63404	5.53382e-08
10873	MT-TT	5.63404	5.53382e-08
8701	MT-TT	-5.59536	6.72404e-08
8701	MT-TS2	-5.35719	2.18586e-07
16362	MT-TC	-5.23926	3.86668e-07	21	C	different haplogroups
9540	MT-TS2	5.18657	4.97441e-07
10873	MT-TS2	5.18657	4.97441e-07
9540	MT-TH	5.0918	7.79004e-07	44	C	all L
10873	MT-TH	5.0918	7.79004e-07	44	C	all L
8701	MT-TH	-5.01781	1.10109e-06	45	G	all L	H1e1b
8701	MT-TL2	-4.7545	3.66132e-06	45	G	all L	H1e1b
15301	MT-TS2	4.67874	5.12802e-06
12705	MT-TH	-4.67588	5.19323e-06	56	T	all L, W, X, I, D
9540	MT-TL2	4.62145	6.59844e-06	44	C	all L
10873	MT-TL2	4.62145	6.59844e-06	44	C	all L
15301	MT-TT	4.5542	8.84484e-06
769	MT-TI	4.44007	1.44355e-05
1018	MT-TI	4.44007	1.44355e-05
3594	MT-TI	-4.44007	1.44355e-05
4104	MT-TI	-4.44007	1.44355e-05
7256	MT-TI	-4.44007	1.44355e-05
13650	MT-TI	-4.44007	1.44355e-05
16223	MT-TH	-4.41265	1.62161e-05	56	T	all L, W, X, I, D	U2e1b
709	MT-TR	-4.37313	1.91577e-05	30	A	different haplogroups
769	MT-TH	4.36081	2.01744e-05	24	A	all L0, L1, L2
1018	MT-TH	4.36081	2.01744e-05	24	A	all L0, L1, L2
4104	MT-TH	-4.36081	2.01744e-05	24	G	all L0, L1, L2
3594	MT-TH	-4.36081	2.01744e-05	24	T	all L0, L1, L2
7256	MT-TH	-4.36081	2.01744e-05	24	T	all L0, L1, L2
13650	MT-TH	-4.36081	2.01744e-05	24	T	all L0, L1, L2
15301	MT-TI	4.33651	2.23346e-05	34	A	all L2, L3, D
8701	MT-TG	-4.27711	2.8588e-05	45	G	all L	H1e1b
8701	MT-TR	-4.2694	2.95134e-05	45	G	all L	H1e1b
12705	MT-TS2	-4.21593	3.67644e-05
12372	MT-TL2	-4.21133	3.74611e-05
11467	MT-TL2	4.21133	3.74611e-05
6221	MT-TC	-4.20736	3.80743e-05
3197	MT-TL2	-4.19687	3.97382e-05
13617	MT-TL2	-4.19687	3.97382e-05
15301	MT-TH	4.15856	4.64273e-05
12705	MT-TI	-4.13387	5.12951e-05
9540	MT-TR	4.12175	5.38571e-05
10873	MT-TR	4.12175	5.38571e-05
9540	MT-TG	4.10592	5.73899e-05
10873	MT-TG	4.10592	5.73899e-05
16223	MT-TS2	-4.07871	6.39851e-05
6221	MT-TE	-4.03418	7.63615e-05
9477	MT-TL2	-4.00603	8.53273e-05
16278	MT-TH	-3.93315	0.00011343
12705	MT-TT	-3.92534	0.000116916
12308	MT-TL2	3.87149	0.000143867
16223	MT-TI	-3.83373	0.000166175
3594	MT-TT	-3.78528	0.000199624
7256	MT-TT	-3.78528	0.000199624
13650	MT-TT	-3.78528	0.000199624
769	MT-TT	3.78528	0.000199624
1018	MT-TT	3.78528	0.000199624
4104	MT-TT	-3.78528	0.000199624
16278	MT-TT	-3.75631	0.000222558
462	MT-TL1	3.75251	0.00022575
15301	MT-TL2	3.75102	0.000227011
12705	MT-TL2	-3.75007	0.000227815
13105	MT-TI	-3.73782	0.000238479
15301	MT-TR	3.72346	0.000251587
16278	MT-TI	-3.70952	0.000264952
15301	MT-TG	3.68228	0.00029303
10398	MT-TL2	-3.60819	0.000384274
16278	MT-TS2	-3.60655	0.000386558
16223	MT-TT	-3.60557	0.000387934
11251	MT-TR	3.58902	0.000411901
15452	MT-TR	-3.58902	0.000411901
11914	MT-TI	3.57772	0.000429059
2352	MT-TH	3.54692	0.000479286
295	MT-TL1	3.49283	0.000581087
16069	MT-TL1	3.49283	0.000581087
489	MT-TL1	-3.49283	0.000581087
12612	MT-TL1	3.49283	0.000581087
4216	MT-TR	-3.49103	0.000584806
2416	MT-TH	3.47998	0.000608096
10115	MT-TH	3.47998	0.000608096
9221	MT-TH	-3.47998	0.000608096
16223	MT-TL2	-3.45477	0.000664532
14793	MT-TL2	3.42023	0.000749828
5046	MT-TR	-3.39411	0.000821038
15301	MT-TP	3.33133	0.00101881
3594	MT-TL2	-3.32667	0.00103515
4104	MT-TL2	-3.32667	0.00103515
7256	MT-TL2	-3.32667	0.00103515
13650	MT-TL2	-3.32667	0.00103515
769	MT-TL2	3.32667	0.00103515
1018	MT-TL2	3.32667	0.00103515
16278	MT-TL2	-3.31354	0.00108247
16304	MT-TW	-3.22224	0.00147143
13590	MT-TH	3.21497	0.00150742
11944	MT-TH	3.19984	0.00158497
6221	MT-TM	-3.19172	0.00162808
16278	MT-TR	-3.17566	0.00171657
13105	MT-TS2	-3.11566	0.00208809
152	MT-TH	3.11167	0.00211523
15928	MT-TR	-3.10932	0.00213142
152	MT-TL2	3.08586	0.00229901
204	MT-TG	-3.07722	0.00236372
1888	MT-TR	-3.06518	0.00245671
8697	MT-TR	-3.06518	0.00245671
15607	MT-TR	3.06518	0.00245671
10463	MT-TR	-3.06518	0.00245671
10398	MT-TS2	-3.06251	0.00247784
8206	MT-TH	3.04966	0.00258161
13105	MT-TC	3.03922	0.00266886
4917	MT-TR	3.00599	0.00296502
204	MT-TR	-3.00548	0.00296977
2352	MT-TT	2.99399	0.00307917
2352	MT-TS2	2.9683	0.00333717
769	MT-TR	2.96302	0.00339265
1018	MT-TR	2.96302	0.00339265
3594	MT-TR	-2.96302	0.00339265
4104	MT-TR	-2.96302	0.00339265
7256	MT-TR	-2.96302	0.00339265
13650	MT-TR	-2.96302	0.00339265
13105	MT-TT	-2.96185	0.00340504
10398	MT-TH	-2.95274	0.00350306
2617	MT-TE	-2.95202	0.00351084
6221	MT-TS2	2.94737	0.00356202
11914	MT-TH	2.92951	0.0037646
10398	MT-TI	-2.92727	0.0037908
10819	MT-TH	-2.92156	0.00385821
16270	MT-TL2	2.8826	0.00434824
2416	MT-TI	2.87514	0.00444832
10115	MT-TI	2.87514	0.00444832
9221	MT-TI	-2.87514	0.00444832
16256	MT-TL2	2.86283	0.00461804
185	MT-TL1	-2.8583	0.00468206
10398	MT-TT	-2.85643	0.00470863
185	MT-TY	-2.84401	0.00488902
11944	MT-TI	2.83678	0.00499686
13105	MT-TL2	-2.81257	0.00537419
15784	MT-TI	2.80105	0.00556253
182	MT-TH	-2.79668	0.00563567
15784	MT-TH	2.79215	0.0057122
462	MT-TY	2.78869	0.0057713
5460	MT-TR	-2.76891	0.00612046
16390	MT-TH	2.76305	0.00622748
16126	MT-TR	-2.7609	0.00626723
16129	MT-TG	-2.74258	0.00661485
4104	MT-TS2	-2.73426	0.00677828
769	MT-TS2	2.73426	0.00677828
1018	MT-TS2	2.73426	0.00677828
3594	MT-TS2	-2.73426	0.00677828
7256	MT-TS2	-2.73426	0.00677828
13650	MT-TS2	-2.73426	0.00677828
15784	MT-TS2	2.73023	0.00685886
8206	MT-TI	2.72332	0.00699892
150	MT-TA	2.69056	0.00769903
2706	MT-TE	2.68892	0.00773577
7028	MT-TE	2.68529	0.00781738
14798	MT-TL1	-2.68332	0.00786206
10819	MT-TS2	-2.67703	0.0080062
2617	MT-TL1	-2.62613	0.00926303
3594	MT-TG	-2.61247	0.0096293
7256	MT-TG	-2.61247	0.0096293
13650	MT-TG	-2.61247	0.0096293
769	MT-TG	2.61247	0.0096293
1018	MT-TG	2.61247	0.0096293
4104	MT-TG	-2.61247	0.0096293
195	MT-TH	2.60746	0.00976677
11719	MT-TS2	2.60698	0.00978013
2416	MT-TR	2.59309	0.010171
9221	MT-TR	-2.59309	0.010171
10115	MT-TR	2.59309	0.010171
150	MT-TE	2.58119	0.0105172
16519	MT-TP	2.57934	0.010572
11914	MT-TR	2.57799	0.0106121
10398	MT-TR	-2.57279	0.010768
13590	MT-TR	2.57126	0.010814
11944	MT-TT	2.55906	0.011189
8701	MT-TP	-2.55879	0.0111975
13368	MT-TR	-2.55522	0.0113095
16278	MT-TG	-2.55127	0.0114344
9221	MT-TT	-2.5486	0.0115199
2416	MT-TT	2.5486	0.0115199
10115	MT-TT	2.5486	0.0115199
11914	MT-TL2	2.5468	0.0115776
489	MT-TI	-2.5426	0.0117133
295	MT-TI	2.5426	0.0117133
16069	MT-TI	2.5426	0.0117133
12612	MT-TI	2.5426	0.0117133
16172	MT-TA	-2.53955	0.0118127
16278	MT-TY	-2.5386	0.0118442
182	MT-TA	-2.53685	0.0119014
14766	MT-TS2	-2.52746	0.0122148
14766	MT-TE	2.5193	0.012493
16278	MT-TC	2.51837	0.012525
15301	MT-TY	2.51621	0.0126
11719	MT-TE	-2.51617	0.0126011
15784	MT-TL2	2.51195	0.0127483
16294	MT-TI	-2.49573	0.0133287
15784	MT-TP	2.49177	0.0134736
15784	MT-TT	2.48421	0.0137548
13590	MT-TI	2.47381	0.0141497
8701	MT-TY	-2.47367	0.0141552
14905	MT-TP	2.46646	0.0144351
13105	MT-TH	-2.45325	0.0149607
9540	MT-TP	2.44248	0.0154018
10873	MT-TP	2.44248	0.0154018
14798	MT-TY	-2.43738	0.0156145
11914	MT-TP	2.43655	0.0156495
6221	MT-TI	2.43333	0.0157854
462	MT-TH	2.42843	0.0159942
189	MT-TT	-2.42631	0.0160852
8206	MT-TR	2.42442	0.0161671
9540	MT-TY	2.4237	0.0161983
10873	MT-TY	2.4237	0.0161983
8206	MT-TT	2.4152	0.0165706
12705	MT-TP	-2.37551	0.0184116
15784	MT-TR	2.3678	0.0187893
12705	MT-TE	2.36481	0.0189377
12705	MT-TY	-2.36204	0.0190758
11944	MT-TL2	2.35639	0.0193609
462	MT-TP	2.3537	0.0194981
185	MT-TF	-2.34905	0.0197367
14798	MT-TH	-2.34126	0.0201424
9221	MT-TL2	-2.33687	0.0203745
2416	MT-TL2	2.33687	0.0203745
10115	MT-TL2	2.33687	0.0203745
9477	MT-TE	-2.33507	0.0204704
2352	MT-TI	2.33199	0.0206351
16223	MT-TE	2.33172	0.0206495
2416	MT-TY	2.32055	0.0212577
10115	MT-TY	2.32055	0.0212577
9221	MT-TY	-2.32055	0.0212577
7768	MT-TL2	2.31185	0.0217415
13590	MT-TL2	2.30065	0.0223793
13708	MT-TL1	-2.29196	0.0228849
11914	MT-TS2	2.29133	0.0229219
13105	MT-TR	-2.28693	0.0231823
2352	MT-TL2	2.28166	0.0234978
16172	MT-TI	2.28027	0.0235815
195	MT-TG	2.27124	0.0241321
16189	MT-TI	2.26161	0.0247311
7028	MT-TS2	-2.24887	0.0255442
12612	MT-TF	2.24621	0.0257165
295	MT-TF	2.24621	0.0257165
16069	MT-TF	2.24621	0.0257165
489	MT-TF	-2.24621	0.0257165
8206	MT-TY	2.2455	0.0257631
16390	MT-TT	2.2419	0.0259986
2706	MT-TS2	-2.23881	0.0262024
2416	MT-TP	2.22048	0.02744
10115	MT-TP	2.22048	0.02744
9221	MT-TP	-2.22048	0.02744
6221	MT-TT	2.21513	0.0278106
11944	MT-TS2	2.21485	0.0278296
13105	MT-TG	-2.21308	0.0279532
16278	MT-TA	-2.21047	0.0281367
73	MT-TE	2.19914	0.0289441
13590	MT-TP	2.19628	0.0291511
11719	MT-TH	2.1938	0.0293314
16189	MT-TT	2.192	0.0294629
73	MT-TS2	-2.19056	0.029569
11944	MT-TR	2.19001	0.0296095
7028	MT-TH	-2.18871	0.0297051
16223	MT-TY	-2.18408	0.0300481
14182	MT-TL2	-2.15345	0.0324064
16189	MT-TG	2.15111	0.0325933
16189	MT-TF	2.14824	0.0328233
14182	MT-TE	-2.1438	0.0331818
295	MT-TY	2.14022	0.0334736
16069	MT-TY	2.14022	0.0334736
489	MT-TY	-2.14022	0.0334736
12612	MT-TY	2.14022	0.0334736
16223	MT-TP	-2.13901	0.0335729
10819	MT-TT	-2.1382	0.0336397
16294	MT-TF	-2.13564	0.0338505
14766	MT-TH	-2.13429	0.0339619
16519	MT-TL1	2.1342	0.0339693
152	MT-TM	-2.12731	0.0345447
16172	MT-TH	2.12612	0.0346443
11719	MT-TT	2.12363	0.0348544
462	MT-TI	2.12171	0.0350176
9221	MT-TG	-2.11898	0.03525
2416	MT-TG	2.11898	0.03525
10115	MT-TG	2.11898	0.03525
152	MT-TI	2.11882	0.0352642
2617	MT-TY	-2.11703	0.0354172
16294	MT-TL2	-2.11246	0.0358115
769	MT-TL1	2.10992	0.0360324
1018	MT-TL1	2.10992	0.0360324
4104	MT-TL1	-2.10992	0.0360324
3594	MT-TL1	-2.10992	0.0360324
7256	MT-TL1	-2.10992	0.0360324
13650	MT-TL1	-2.10992	0.0360324
13590	MT-TY	2.10815	0.0361872
11944	MT-TG	2.10202	0.0367269
73	MT-TH	-2.10134	0.036787
11914	MT-TG	2.09722	0.0371539
8206	MT-TP	2.09356	0.0374822
16519	MT-TL2	2.09162	0.0376579
13105	MT-TM	2.09074	0.0377374
11914	MT-TT	2.08777	0.0380076
195	MT-TI	2.082	0.0385367
12612	MT-TP	2.082	0.0385371
295	MT-TP	2.082	0.0385371
16069	MT-TP	2.082	0.0385371
489	MT-TP	-2.082	0.0385371
14798	MT-TI	-2.08093	0.0386356
146	MT-TR	2.07774	0.0389322
16183	MT-TP	-2.0675	0.0398958
2706	MT-TH	-2.06545	0.0400905
16126	MT-TY	-2.05957	0.0406553
489	MT-TH	-2.0566	0.0409434
295	MT-TH	2.0566	0.0409434
16069	MT-TH	2.0566	0.0409434
12612	MT-TH	2.0566	0.0409434
14766	MT-TT	-2.05188	0.0414041
7768	MT-TE	2.04716	0.0418704
9221	MT-TS2	-2.04454	0.0421304
2416	MT-TS2	2.04454	0.0421304
10115	MT-TS2	2.04454	0.0421304
8206	MT-TL2	2.03617	0.0429714
11944	MT-TP	2.01855	0.0447878
3594	MT-TY	-2.00709	0.0460042
4104	MT-TY	-2.00709	0.0460042
7256	MT-TY	-2.00709	0.0460042
13650	MT-TY	-2.00709	0.0460042
769	MT-TY	2.00709	0.0460042
1018	MT-TY	2.00709	0.0460042
16172	MT-TF	2.00292	0.0464537
15452	MT-TL1	-1.99866	0.0469163
11251	MT-TL1	1.99866	0.0469163
16294	MT-TH	-1.99807	0.0469808
310	MT-TR	-1.99706	0.0470912
13708	MT-TF	-1.99685	0.0471147
16304	MT-TT	-1.99312	0.0475241
15301	MT-TE	-1.97927	0.0490734
182	MT-TT	-1.96821	0.0503412
462	MT-TR	1.96695	0.0504875
13590	MT-TG	1.96632	0.05056
16294	MT-TS2	-1.95316	0.0521101
6221	MT-TL2	1.95235	0.0522075
185	MT-TR	-1.95234	0.0522085
15452	MT-TY	-1.94743	0.0527981
11251	MT-TY	1.94743	0.0527981
3010	MT-TE	1.94195	0.0534616
9540	MT-TF	1.94026	0.0536687
10873	MT-TF	1.94026	0.0536687
11944	MT-TY	1.93765	0.0539884
4216	MT-TL1	-1.92692	0.0553206
8701	MT-TF	-1.91858	0.0563741
16311	MT-TI	1.91561	0.0567544
6221	MT-TW	-1.90983	0.0574988
16304	MT-TP	-1.90942	0.057552
11719	MT-TI	1.90915	0.0575862
15784	MT-TY	1.90232	0.0584778
14766	MT-TI	-1.90211	0.0585055
16129	MT-TI	1.9012	0.0586258
182	MT-TI	-1.90115	0.058632
185	MT-TH	-1.89916	0.0588953
195	MT-TS2	1.89145	0.0599218
16189	MT-TR	1.88936	0.0602027
10819	MT-TI	-1.88864	0.0602993
16278	MT-TP	-1.8843	0.060886
15784	MT-TG	1.87493	0.0621708
189	MT-TE	1.86606	0.063408
12612	MT-TR	1.85771	0.0645907
295	MT-TR	1.85771	0.0645907
16069	MT-TR	1.85771	0.0645907
489	MT-TR	-1.85771	0.0645907
16294	MT-TW	1.8561	0.0648201
2706	MT-TT	-1.85417	0.0650977
11467	MT-TE	1.85317	0.0652407
12372	MT-TE	-1.85317	0.0652407
14905	MT-TF	1.85218	0.0653835
16189	MT-TS2	1.85029	0.0656572
7028	MT-TT	-1.85024	0.0656641
195	MT-TP	1.84067	0.0670606
16311	MT-TR	1.83765	0.0675064
152	MT-TL1	1.83585	0.0677741
14905	MT-TG	1.83388	0.0680676
462	MT-TF	1.83296	0.0682049
15301	MT-TC	-1.83033	0.0685976
13590	MT-TL1	1.82512	0.0693831
146	MT-TI	1.81527	0.0708889
195	MT-TT	1.8102	0.0716735
16294	MT-TT	-1.80356	0.0727126
6221	MT-TY	1.79943	0.073366
11914	MT-TY	1.79764	0.0736508
9540	MT-TM	-1.79564	0.0739691
10873	MT-TM	-1.79564	0.0739691
15784	MT-TL1	1.79305	0.0743838
4216	MT-TY	-1.78305	0.076002
6221	MT-TG	1.78173	0.0762174
13368	MT-TE	1.77899	0.0766673
16311	MT-TF	1.77787	0.0768517
5046	MT-TF	-1.77531	0.0772739
152	MT-TT	1.77332	0.0776052
2352	MT-TG	1.7679	0.07851
146	MT-TP	1.76292	0.0793478
16278	MT-TM	1.76084	0.0797012
13590	MT-TT	1.75462	0.080763
152	MT-TS2	1.75337	0.0809775
189	MT-TG	-1.75255	0.0811174
8701	MT-TM	1.74862	0.0817976
182	MT-TL2	-1.74693	0.0820902
185	MT-TP	-1.74676	0.0821205
13105	MT-TF	-1.74269	0.0828304
6221	MT-TR	1.73628	0.0839609
10819	MT-TG	-1.73103	0.0848948
9221	MT-TL1	-1.7304	0.0850076
2416	MT-TL1	1.7304	0.0850076
10115	MT-TL1	1.7304	0.0850076
13368	MT-TP	1.72835	0.0853747
16311	MT-TA	-1.72143	0.0866247
16183	MT-TL2	-1.71812	0.0872286
16129	MT-TL2	1.71756	0.0873308
16278	MT-TL1	-1.71754	0.0873339
16294	MT-TL1	-1.71427	0.0879347
310	MT-TI	-1.70812	0.0890711
8701	MT-TE	1.70749	0.0891889
146	MT-TY	1.70552	0.0895556
3010	MT-TH	-1.70039	0.090517
709	MT-TY	-1.69913	0.0907549
16390	MT-TR	1.69488	0.0915597
14905	MT-TL1	1.68674	0.0931176
16126	MT-TE	1.68654	0.093156
2352	MT-TR	1.68195	0.0940438
8206	MT-TS2	1.67546	0.0953122
8206	MT-TG	1.67191	0.0960101
10819	MT-TL2	-1.67091	0.0962079
9540	MT-TE	-1.66973	0.0964422
10873	MT-TE	-1.66973	0.0964422
12705	MT-TG	-1.66235	0.0979136
14905	MT-TR	-1.65497	0.0994031
13708	MT-TI	-1.65422	0.0995553
14905	MT-TI	1.65044	0.100326
8701	MT-TL1	-1.64785	0.100857
16172	MT-TL2	1.64679	0.101076
14798	MT-TT	-1.63797	0.102903
204	MT-TE	-1.63783	0.102934
15301	MT-TM	-1.63746	0.103011
204	MT-TW	-1.63103	0.104362
14905	MT-TL2	1.62586	0.105458
16129	MT-TF	1.62465	0.105716
16304	MT-TL1	-1.61839	0.107058
16129	MT-TH	1.61834	0.107069
1888	MT-TC	1.61523	0.107742
8697	MT-TC	1.61523	0.107742
10463	MT-TC	1.61523	0.107742
15607	MT-TC	-1.61523	0.107742
12705	MT-TR	-1.61142	0.108568
4917	MT-TP	-1.61117	0.108623
11251	MT-TE	-1.60649	0.109647
15452	MT-TE	1.60649	0.109647
2617	MT-TP	-1.60583	0.109794
10819	MT-TP	-1.60031	0.111013
2617	MT-TM	-1.60028	0.111019
14905	MT-TC	1.59803	0.111519
1888	MT-TP	1.5878	0.113814
8697	MT-TP	1.5878	0.113814
10463	MT-TP	1.5878	0.113814
15607	MT-TP	-1.5878	0.113814
6221	MT-TA	1.58754	0.113874
295	MT-TS2	1.58741	0.113904
16069	MT-TS2	1.58741	0.113904
489	MT-TS2	-1.58741	0.113904
12612	MT-TS2	1.58741	0.113904
9540	MT-TL1	1.583	0.114906
10873	MT-TL1	1.583	0.114906
16129	MT-TY	1.58268	0.114977
2617	MT-TR	-1.58211	0.115108
16311	MT-TL2	1.57856	0.115922
10819	MT-TE	1.5697	0.11797
12705	MT-TL1	-1.56552	0.118946
3197	MT-TE	-1.56316	0.119501
13617	MT-TE	-1.56316	0.119501
15452	MT-TC	1.56237	0.119685
11251	MT-TC	-1.56237	0.119685
16189	MT-TL1	1.55907	0.120464
16362	MT-TG	1.55754	0.120827
16294	MT-TP	-1.55171	0.122217
4216	MT-TE	1.54737	0.123259
185	MT-TI	-1.54297	0.124323
3010	MT-TS2	-1.5409	0.124826
15928	MT-TC	1.53991	0.125067
11944	MT-TL1	1.53902	0.125283
13368	MT-TF	1.53716	0.125738
15301	MT-TF	1.5369	0.125802
14798	MT-TS2	-1.53343	0.126653
15452	MT-TH	-1.53239	0.126911
11251	MT-TH	1.53239	0.126911
16183	MT-TW	1.52414	0.128958
11251	MT-TI	1.51659	0.130853
15452	MT-TI	-1.51659	0.130853
10819	MT-TA	1.51515	0.131218
16223	MT-TG	-1.51236	0.131925
16172	MT-TP	1.51079	0.132324
16304	MT-TY	-1.50739	0.133193
16189	MT-TY	1.50536	0.133713
15928	MT-TP	1.50292	0.134341
73	MT-TT	-1.50281	0.13437
4917	MT-TE	-1.49994	0.135112
150	MT-TC	-1.49363	0.136751
16294	MT-TG	-1.49279	0.136971
769	MT-TF	1.49132	0.137356
1018	MT-TF	1.49132	0.137356
3594	MT-TF	-1.49132	0.137356
4104	MT-TF	-1.49132	0.137356
7256	MT-TF	-1.49132	0.137356
13650	MT-TF	-1.49132	0.137356
16362	MT-TR	-1.48763	0.138329
16223	MT-TM	1.4867	0.138573
1811	MT-TT	1.48543	0.138907
5656	MT-TL2	1.48131	0.140001
16189	MT-TL2	1.47885	0.140657
16304	MT-TA	-1.47456	0.141808
16192	MT-TL2	1.47225	0.14243
16129	MT-TR	1.46603	0.144115
5460	MT-TA	-1.46501	0.144393
8206	MT-TL1	1.46089	0.14552
16362	MT-TM	-1.46027	0.14569
2617	MT-TF	-1.45994	0.145779
16183	MT-TS2	-1.45972	0.145842
13368	MT-TC	1.4532	0.147641
150	MT-TG	-1.44852	0.148943
16129	MT-TC	1.44021	0.151276
10819	MT-TR	-1.43491	0.15278
15607	MT-TE	-1.42924	0.154399
10463	MT-TE	1.42924	0.154399
1888	MT-TE	1.42924	0.154399
8697	MT-TE	1.42924	0.154399
6221	MT-TH	1.42472	0.155701
489	MT-TG	-1.42313	0.156162
12612	MT-TG	1.42313	0.156162
295	MT-TG	1.42313	0.156162
16069	MT-TG	1.42313	0.156162
16294	MT-TC	-1.4213	0.156692
13590	MT-TS2	1.42111	0.156746
189	MT-TI	-1.42084	0.156824
16519	MT-TI	1.41968	0.157163
182	MT-TR	-1.41649	0.158094
7028	MT-TI	-1.41597	0.158245
16390	MT-TL2	1.41461	0.158644
16294	MT-TA	-1.41452	0.158669
13105	MT-TA	-1.41095	0.159719
8701	MT-TC	1.40485	0.161524
14905	MT-TS2	1.40283	0.162123
9540	MT-TC	-1.40219	0.162315
10873	MT-TC	-1.40219	0.162315
12705	MT-TM	1.40176	0.162443
462	MT-TG	1.39811	0.163533
16390	MT-TP	1.39498	0.164476
185	MT-TG	-1.39418	0.164715
189	MT-TA	1.39237	0.165264
16223	MT-TC	1.38929	0.166197
13708	MT-TH	-1.38851	0.166432
10398	MT-TE	1.3869	0.166922
16362	MT-TP	1.38549	0.167353
182	MT-TL1	-1.38051	0.168875
16172	MT-TT	1.37597	0.170276
16189	MT-TH	1.37524	0.170502
14798	MT-TG	-1.37145	0.171677
14905	MT-TH	1.37031	0.172031
4216	MT-TH	-1.36749	0.172912
152	MT-TY	1.36142	0.17482
146	MT-TL1	1.36129	0.174862
9055	MT-TF	1.35961	0.175392
11944	MT-TF	1.35694	0.176237
2352	MT-TP	1.35634	0.176427
16223	MT-TR	-1.35561	0.176658
16172	MT-TR	1.34749	0.179253
16311	MT-TT	1.34677	0.179485
310	MT-TL1	-1.34528	0.179964
189	MT-TR	1.34225	0.180943
14798	MT-TP	-1.34149	0.18119
12308	MT-TE	1.34093	0.181373
16304	MT-TR	-1.3389	0.18203
9698	MT-TR	1.33815	0.182275
1888	MT-TF	1.33465	0.183415
8697	MT-TF	1.33465	0.183415
10463	MT-TF	1.33465	0.183415
15607	MT-TF	-1.33465	0.183415
15784	MT-TF	1.33054	0.184763
195	MT-TL2	1.32844	0.185455
310	MT-TC	-1.32682	0.185989
16270	MT-TA	-1.32637	0.186139
16223	MT-TL1	-1.32626	0.186173
9055	MT-TL1	1.32604	0.186247
16362	MT-TE	-1.32245	0.187436
16126	MT-TC	1.32223	0.18751
16172	MT-TS2	1.31779	0.188989
12705	MT-TC	1.31507	0.189899
182	MT-TM	1.31128	0.191174
3010	MT-TY	-1.30997	0.191618
16126	MT-TL1	-1.30607	0.192938
10398	MT-TM	1.30074	0.194752
146	MT-TS2	1.29969	0.195113
2706	MT-TI	-1.29532	0.19661
16126	MT-TA	1.29446	0.196907
7768	MT-TL1	1.294	0.197067
146	MT-TH	1.29205	0.197739
13105	MT-TE	1.28897	0.198806
189	MT-TL2	-1.28525	0.200101
152	MT-TA	1.28514	0.200138
182	MT-TG	-1.28489	0.200228
15928	MT-TE	1.28102	0.20158
12308	MT-TT	1.28008	0.201909
152	MT-TR	1.27237	0.204627
9477	MT-TP	-1.26638	0.206759
3010	MT-TI	-1.26632	0.206783
11914	MT-TL1	1.26421	0.207536
4216	MT-TI	-1.26145	0.208526
16311	MT-TH	1.25959	0.209196
9698	MT-TF	1.25746	0.209963
2617	MT-TL2	-1.25353	0.211387
16390	MT-TS2	1.25281	0.211648
16172	MT-TY	1.25188	0.211985
182	MT-TP	1.24888	0.213079
16519	MT-TY	1.24878	0.213117
4917	MT-TC	-1.24686	0.213818
16183	MT-TL1	-1.23807	0.217053
16390	MT-TG	1.23747	0.217277
2706	MT-TG	-1.23715	0.217394
14905	MT-TT	1.23659	0.2176
9055	MT-TR	1.23314	0.218883
4917	MT-TL1	-1.22796	0.220817
3197	MT-TP	-1.22792	0.220831
13617	MT-TP	-1.22792	0.220831
15928	MT-TF	1.22662	0.221318
769	MT-TA	1.22464	0.222062
1018	MT-TA	1.22464	0.222062
3594	MT-TA	-1.22464	0.222062
7256	MT-TA	-1.22464	0.222062
13650	MT-TA	-1.22464	0.222062
4104	MT-TA	-1.22464	0.222062
195	MT-TL1	1.21689	0.224993
13368	MT-TL1	1.21677	0.225037
13368	MT-TG	1.21672	0.225058
11467	MT-TT	1.21609	0.225297
12372	MT-TT	-1.21609	0.225297
7768	MT-TH	1.21094	0.227261
2352	MT-TE	-1.2105	0.227429
14905	MT-TE	1.21014	0.227565
10398	MT-TW	-1.20529	0.22943
7768	MT-TP	1.20438	0.22978
11914	MT-TF	1.19669	0.232759
16311	MT-TL1	1.19449	0.233616
16390	MT-TI	1.19429	0.233694
195	MT-TY	1.19371	0.23392
16390	MT-TA	1.18959	0.235533
11719	MT-TG	1.18731	0.236428
16278	MT-TF	-1.18251	0.238321
10398	MT-TP	-1.18182	0.238597
14798	MT-TF	-1.18034	0.239181
185	MT-TS2	-1.17841	0.239946
3010	MT-TT	-1.1771	0.240471
189	MT-TS2	-1.17699	0.240513
462	MT-TS2	1.17091	0.242945
9698	MT-TE	-1.16363	0.245876
7028	MT-TG	-1.16249	0.246339
5656	MT-TE	1.16179	0.246622
1888	MT-TA	1.16158	0.246706
8697	MT-TA	1.16158	0.246706
10463	MT-TA	1.16158	0.246706
15607	MT-TA	-1.16158	0.246706
14766	MT-TG	-1.16103	0.246929
204	MT-TS2	-1.15742	0.248398
8701	MT-TW	-1.15593	0.249006
11251	MT-TS2	1.15571	0.249096
15452	MT-TS2	-1.15571	0.249096
11944	MT-TA	1.15522	0.249295
16183	MT-TE	-1.13963	0.255722
8206	MT-TF	1.12439	0.262115
7028	MT-TP	-1.12346	0.262507
14182	MT-TC	1.12288	0.262753
16189	MT-TP	1.12192	0.26316
9540	MT-TW	1.12159	0.263301
10873	MT-TW	1.12159	0.263301
189	MT-TH	-1.12002	0.263966
13708	MT-TW	-1.11706	0.265225
7768	MT-TC	-1.11184	0.26746
4216	MT-TC	1.10555	0.27017
16172	MT-TG	1.10492	0.270443
204	MT-TI	-1.10311	0.271225
15301	MT-TL1	1.10247	0.271501
14798	MT-TR	-1.10239	0.271536
15928	MT-TA	1.09722	0.273784
16183	MT-TR	-1.09598	0.274326
13708	MT-TR	-1.09551	0.274531
4917	MT-TM	-1.09414	0.275131
16294	MT-TE	-1.08897	0.277396
1888	MT-TL1	1.08718	0.278185
8697	MT-TL1	1.08718	0.278185
15607	MT-TL1	-1.08718	0.278185
10463	MT-TL1	1.08718	0.278185
10463	MT-TM	1.08376	0.279696
15607	MT-TM	-1.08376	0.279696
1888	MT-TM	1.08376	0.279696
8697	MT-TM	1.08376	0.279696
1811	MT-TL2	1.0819	0.28052
16294	MT-TY	-1.08158	0.280662
13708	MT-TY	-1.08126	0.280802
16362	MT-TS2	1.07986	0.281425
150	MT-TW	-1.07819	0.282168
11719	MT-TP	1.07348	0.284271
195	MT-TW	-1.06838	0.286561
709	MT-TM	1.06778	0.286828
2706	MT-TW	-1.06442	0.288345
13708	MT-TG	-1.06228	0.28931
16183	MT-TF	-1.05775	0.291367
11914	MT-TC	1.05678	0.291809
16270	MT-TE	1.05669	0.291851
16270	MT-TP	1.05664	0.291873
4104	MT-TP	-1.05183	0.294068
769	MT-TP	1.05183	0.294068
1018	MT-TP	1.05183	0.294068
3594	MT-TP	-1.05183	0.294068
7256	MT-TP	-1.05183	0.294068
13650	MT-TP	-1.05183	0.294068
310	MT-TP	-1.05105	0.294427
15928	MT-TM	1.04982	0.294992
14766	MT-TP	-1.04804	0.29581
16192	MT-TS2	-1.04036	0.299354
14182	MT-TI	-1.03898	0.299993
2706	MT-TP	-1.03809	0.300403
9221	MT-TA	-1.03736	0.300744
2416	MT-TA	1.03736	0.300744
10115	MT-TA	1.03736	0.300744
16311	MT-TG	1.03369	0.302454
13105	MT-TY	-1.03033	0.304023
13368	MT-TM	1.02605	0.306031
204	MT-TT	-1.02416	0.306922
16362	MT-TF	-1.02256	0.307676
16192	MT-TE	1.02231	0.307793
7028	MT-TW	-1.02164	0.308112
189	MT-TL1	1.02059	0.308609
10398	MT-TY	-1.01885	0.309428
3197	MT-TL1	-1.01573	0.31091
13617	MT-TL1	-1.01573	0.31091
4216	MT-TF	-1.01522	0.311152
73	MT-TR	1.01259	0.312406
14798	MT-TC	1.01156	0.312898
2416	MT-TF	1.01143	0.312959
9221	MT-TF	-1.01143	0.312959
10115	MT-TF	1.01143	0.312959
3010	MT-TM	1.00787	0.314661
9055	MT-TL2	1.00696	0.315097
16304	MT-TF	-1.0067	0.315222
15928	MT-TL1	1.00437	0.316339
3010	MT-TA	1.00362	0.316699
5046	MT-TE	-1.00027	0.318317
8206	MT-TA	0.999106	0.318877
4917	MT-TF	-0.998414	0.319211
14182	MT-TL1	-0.998005	0.319409
16223	MT-TA	0.996794	0.319996
10398	MT-TF	-0.993301	0.32169
16129	MT-TL1	0.985752	0.325373
2352	MT-TF	0.980206	0.328096
9477	MT-TL1	-0.979549	0.32842
16390	MT-TC	0.978384	0.328994
150	MT-TL2	0.975709	0.330316
11467	MT-TH	0.973719	0.331301
12372	MT-TH	-0.973719	0.331301
12308	MT-TH	0.972999	0.331657
185	MT-TT	-0.970297	0.332999
13708	MT-TE	0.967694	0.334295
310	MT-TL2	-0.966386	0.334947
5656	MT-TC	-0.965807	0.335236
152	MT-TG	0.965273	0.335503
9055	MT-TC	0.958658	0.338818
16278	MT-TE	0.95556	0.340378
152	MT-TF	0.954594	0.340865
9698	MT-TC	0.95406	0.341135
146	MT-TG	0.953866	0.341233
12705	MT-TA	0.953327	0.341505
16126	MT-TM	0.952837	0.341753
16519	MT-TW	0.95092	0.342723
13590	MT-TF	0.949866	0.343257
16183	MT-TI	-0.949277	0.343556
14182	MT-TT	-0.94843	0.343985
9055	MT-TP	0.944396	0.346037
16183	MT-TH	0.942436	0.347037
2617	MT-TI	-0.941479	0.347526
185	MT-TA	-0.940894	0.347825
11251	MT-TM	-0.940132	0.348215
15452	MT-TM	0.940132	0.348215
709	MT-TA	0.938772	0.348911
15301	MT-TW	0.938356	0.349124
204	MT-TF	-0.937243	0.349695
462	MT-TT	0.931348	0.352728
182	MT-TS2	-0.924072	0.356495
4216	MT-TM	0.922626	0.357246
152	MT-TW	0.918588	0.35935
13105	MT-TL1	-0.915567	0.360929
16129	MT-TM	-0.912698	0.362433
13368	MT-TL2	0.911035	0.363307
16256	MT-TA	-0.907803	0.365008
185	MT-TC	0.906804	0.365535
16519	MT-TF	0.905914	0.366005
10819	MT-TY	-0.905345	0.366306
204	MT-TA	-0.904944	0.366517
2352	MT-TL1	0.903851	0.367096
2706	MT-TR	0.896277	0.371116
5656	MT-TW	-0.894462	0.372084
7768	MT-TI	0.891675	0.373573
189	MT-TP	0.889023	0.374993
73	MT-TI	-0.886657	0.376264
14182	MT-TH	-0.88553	0.37687
73	MT-TG	-0.885106	0.377098
295	MT-TT	0.883624	0.377895
12612	MT-TT	0.883624	0.377895
16069	MT-TT	0.883624	0.377895
489	MT-TT	-0.883624	0.377895
4216	MT-TS2	-0.882157	0.378686
11251	MT-TF	0.878779	0.380511
15452	MT-TF	-0.878779	0.380511
16311	MT-TS2	0.87228	0.384038
15784	MT-TA	0.871015	0.384726
5046	MT-TH	0.869965	0.385299
5656	MT-TP	0.86693	0.386956
16129	MT-TW	0.86206	0.389624
6221	MT-TF	0.85667	0.39259
16172	MT-TL1	-0.854239	0.393932
12308	MT-TP	0.854101	0.394009
5656	MT-TT	0.853625	0.394271
14766	MT-TR	0.85104	0.395703
11719	MT-TR	-0.849838	0.396369
4917	MT-TG	-0.847378	0.397736
182	MT-TF	-0.846878	0.398014
16304	MT-TE	0.845764	0.398634
4917	MT-TA	-0.844784	0.39918
7028	MT-TR	0.843741	0.39976
14182	MT-TP	-0.842807	0.400282
11719	MT-TW	0.841659	0.400923
13708	MT-TC	0.84046	0.401593
769	MT-TW	0.835377	0.404441
1018	MT-TW	0.835377	0.404441
3594	MT-TW	-0.835377	0.404441
4104	MT-TW	-0.835377	0.404441
7256	MT-TW	-0.835377	0.404441
13650	MT-TW	-0.835377	0.404441
7768	MT-TT	0.834171	0.405119
16183	MT-TC	0.833448	0.405526
10463	MT-TG	0.831753	0.40648
15607	MT-TG	-0.831753	0.40648
1888	MT-TG	0.831753	0.40648
8697	MT-TG	0.831753	0.40648
3010	MT-TP	-0.82956	0.407716
769	MT-TC	0.826477	0.409458
1018	MT-TC	0.826477	0.409458
4104	MT-TC	-0.826477	0.409458
3594	MT-TC	-0.826477	0.409458
7256	MT-TC	-0.826477	0.409458
13650	MT-TC	-0.826477	0.409458
14905	MT-TM	0.818399	0.414044
3010	MT-TL1	-0.81179	0.417818
489	MT-TE	0.805116	0.421651
12612	MT-TE	-0.805116	0.421651
295	MT-TE	-0.805116	0.421651
16069	MT-TE	-0.805116	0.421651
14766	MT-TW	-0.804883	0.421785
15928	MT-TI	0.803375	0.422654
15784	MT-TE	0.796517	0.426619
4216	MT-TA	0.794123	0.428008
16192	MT-TT	-0.793417	0.428418
2617	MT-TG	-0.79051	0.430109
2617	MT-TW	-0.789707	0.430577
3197	MT-TH	-0.786405	0.432504
13617	MT-TH	-0.786405	0.432504
11467	MT-TP	0.784869	0.433402
12372	MT-TP	-0.784869	0.433402
16256	MT-TR	0.781677	0.435272
1811	MT-TE	0.781288	0.435501
16189	MT-TC	0.780337	0.436059
16304	MT-TM	0.778872	0.436919
10819	MT-TF	-0.778061	0.437396
9477	MT-TT	-0.772555	0.440642
16362	MT-TI	0.771317	0.441374
16172	MT-TC	0.76951	0.442443
16311	MT-TC	0.769348	0.442539
709	MT-TC	0.767341	0.443729
16192	MT-TC	-0.764795	0.44524
73	MT-TW	0.762267	0.446744
13590	MT-TA	0.760733	0.447658
4917	MT-TI	-0.759143	0.448606
11719	MT-TY	0.756365	0.450266
11944	MT-TC	0.755039	0.451059
7768	MT-TW	-0.754407	0.451438
146	MT-TT	0.753626	0.451906
5460	MT-TF	-0.751784	0.453011
14182	MT-TW	0.750326	0.453886
3197	MT-TI	-0.747656	0.455492
13617	MT-TI	-0.747656	0.455492
14766	MT-TY	-0.74676	0.456032
12308	MT-TC	-0.745272	0.456929
16192	MT-TY	-0.742103	0.458842
14793	MT-TA	-0.74153	0.459189
11467	MT-TI	0.740001	0.460114
12372	MT-TI	-0.740001	0.460114
182	MT-TE	0.738147	0.461238
12612	MT-TL2	0.737143	0.461847
295	MT-TL2	0.737143	0.461847
16069	MT-TL2	0.737143	0.461847
489	MT-TL2	-0.737143	0.461847
146	MT-TC	-0.736782	0.462066
13708	MT-TS2	-0.735137	0.463065
15452	MT-TA	0.734977	0.463162
11251	MT-TA	-0.734977	0.463162
16304	MT-TI	-0.732182	0.464862
16172	MT-TE	0.730655	0.465793
10463	MT-TI	0.728516	0.467098
15607	MT-TI	-0.728516	0.467098
1888	MT-TI	0.728516	0.467098
8697	MT-TI	0.728516	0.467098
195	MT-TA	0.725477	0.468955
3010	MT-TW	0.72536	0.469028
462	MT-TC	-0.72522	0.469113
16304	MT-TH	-0.723337	0.470267
9698	MT-TP	0.723247	0.470322
5460	MT-TS2	-0.718318	0.473348
11467	MT-TW	-0.71698	0.474172
12372	MT-TW	0.71698	0.474172
12308	MT-TW	-0.714771	0.475533
8206	MT-TC	0.714113	0.475939
5046	MT-TP	-0.711031	0.477843
5656	MT-TI	0.71045	0.478203
7028	MT-TC	-0.70748	0.480042
12705	MT-TF	-0.707293	0.480157
5046	MT-TY	-0.706401	0.480711
16183	MT-TM	-0.701866	0.483529
11914	MT-TW	0.700862	0.484154
3594	MT-TM	0.697823	0.486049
7256	MT-TM	0.697823	0.486049
13650	MT-TM	0.697823	0.486049
769	MT-TM	-0.697823	0.486049
1018	MT-TM	-0.697823	0.486049
4104	MT-TM	0.697823	0.486049
16129	MT-TA	-0.696723	0.486736
185	MT-TE	0.696534	0.486854
189	MT-TC	-0.696217	0.487052
2706	MT-TC	-0.694729	0.487983
10463	MT-TL2	0.694182	0.488324
1888	MT-TL2	0.694182	0.488324
8697	MT-TL2	0.694182	0.488324
15607	MT-TL2	-0.694182	0.488324
5460	MT-TW	0.691506	0.49
15928	MT-TG	0.689015	0.491564
12308	MT-TI	0.688904	0.491633
16126	MT-TT	0.684894	0.494155
16270	MT-TW	-0.68457	0.494359
13708	MT-TM	0.683031	0.495329
13368	MT-TT	0.682715	0.495529
14182	MT-TS2	-0.681396	0.496361
16278	MT-TW	0.680298	0.497055
5656	MT-TS2	0.677515	0.498815
709	MT-TL1	0.677191	0.49902
16362	MT-TA	-0.675448	0.500124
11467	MT-TC	-0.670753	0.503105
12372	MT-TC	0.670753	0.503105
5656	MT-TM	-0.6702	0.503456
204	MT-TP	-0.666784	0.505631
195	MT-TM	0.66603	0.506113
150	MT-TH	-0.665951	0.506163
5460	MT-TE	-0.665493	0.506455
16192	MT-TG	-0.664769	0.506917
16270	MT-TT	-0.663373	0.507809
16126	MT-TL2	0.659327	0.510398
16126	MT-TI	-0.65567	0.512744
9477	MT-TH	-0.6547	0.513367
2416	MT-TC	0.654059	0.513779
9221	MT-TC	-0.654059	0.513779
10115	MT-TC	0.654059	0.513779
10398	MT-TA	0.653724	0.513995
4216	MT-TG	-0.651149	0.515652
16311	MT-TE	-0.648667	0.517253
3197	MT-TT	-0.645006	0.519617
13617	MT-TT	-0.645006	0.519617
73	MT-TA	-0.644134	0.520182
16390	MT-TL1	0.640072	0.522814
13368	MT-TA	0.639283	0.523325
16390	MT-TE	0.638847	0.523609
1811	MT-TH	0.635486	0.525794
10398	MT-TC	0.634988	0.526117
6221	MT-TP	-0.630955	0.528746
7028	MT-TY	-0.629506	0.529693
15928	MT-TL2	0.627722	0.530858
709	MT-TF	-0.622577	0.534228
9221	MT-TW	-0.621039	0.535238
2416	MT-TW	0.621039	0.535238
10115	MT-TW	0.621039	0.535238
16172	MT-TM	0.619406	0.536311
182	MT-TY	-0.618784	0.53672
15301	MT-TA	-0.618501	0.536906
9477	MT-TI	-0.617963	0.53726
152	MT-TP	0.615878	0.538632
16390	MT-TW	0.615357	0.538976
5046	MT-TC	-0.61117	0.541739
150	MT-TR	-0.609672	0.542729
16519	MT-TA	-0.606557	0.544791
709	MT-TG	0.605753	0.545324
12308	MT-TR	-0.6057	0.545359
146	MT-TW	0.603353	0.546916
16304	MT-TS2	-0.599604	0.549407
13105	MT-TW	-0.598232	0.550321
3197	MT-TC	0.596972	0.55116
13617	MT-TC	0.596972	0.55116
489	MT-TC	0.595824	0.551925
295	MT-TC	-0.595824	0.551925
16069	MT-TC	-0.595824	0.551925
12612	MT-TC	-0.595824	0.551925
2706	MT-TY	-0.593487	0.553485
150	MT-TT	-0.593243	0.553648
16183	MT-TG	-0.5918	0.554612
3010	MT-TG	-0.590336	0.555591
11719	MT-TC	0.587121	0.557744
204	MT-TH	0.585928	0.558544
7768	MT-TS2	0.583966	0.559861
15452	MT-TP	-0.58334	0.560281
11251	MT-TP	0.58334	0.560281
150	MT-TL1	0.581121	0.561773
11944	MT-TW	0.580312	0.562318
13590	MT-TW	0.574459	0.566263
15452	MT-TG	-0.571891	0.567999
11251	MT-TG	0.571891	0.567999
5046	MT-TI	-0.571279	0.568413
310	MT-TS2	-0.570216	0.569132
13708	MT-TL2	-0.569214	0.56981
16519	MT-TS2	0.567289	0.571115
16126	MT-TF	-0.566831	0.571426
3197	MT-TW	0.566638	0.571556
13617	MT-TW	0.566638	0.571556
16189	MT-TM	0.566289	0.571793
4216	MT-TP	-0.56594	0.57203
73	MT-TY	-0.565564	0.572286
16362	MT-TW	0.559847	0.576172
14793	MT-TY	-0.559798	0.576206
1811	MT-TR	-0.559745	0.576241
11467	MT-TL1	0.55775	0.577601
12372	MT-TL1	-0.55775	0.577601
310	MT-TT	-0.557581	0.577716
11467	MT-TM	-0.557507	0.577766
12372	MT-TM	0.557507	0.577766
16256	MT-TF	-0.555925	0.578846
12308	MT-TM	-0.554607	0.579746
204	MT-TY	0.553944	0.580198
16362	MT-TL1	0.55268	0.581062
150	MT-TF	0.547219	0.584801
13368	MT-TI	0.544261	0.586831
9055	MT-TE	-0.544157	0.586903
11944	MT-TM	-0.54267	0.587925
13708	MT-TP	-0.54147	0.58875
12308	MT-TL1	0.539582	0.590049
11251	MT-TT	0.537741	0.591317
15452	MT-TT	-0.537741	0.591317
14182	MT-TA	-0.535035	0.593184
146	MT-TA	0.532942	0.59463
16189	MT-TE	0.531954	0.595312
16129	MT-TE	-0.529967	0.596687
5046	MT-TT	0.526618	0.599007
16311	MT-TW	0.526299	0.599228
150	MT-TS2	0.524867	0.600222
3197	MT-TS2	-0.523487	0.60118
13617	MT-TS2	-0.523487	0.60118
16183	MT-TA	0.522147	0.60211
462	MT-TE	-0.519363	0.604047
2352	MT-TW	0.517718	0.605192
16126	MT-TH	-0.517341	0.605455
9477	MT-TW	0.517071	0.605643
73	MT-TC	-0.515634	0.606645
4216	MT-TT	-0.515285	0.606888
8206	MT-TE	0.513275	0.608291
9477	MT-TC	-0.513158	0.608373
4917	MT-TL2	-0.510444	0.610269
16390	MT-TY	0.509792	0.610725
14766	MT-TC	-0.507117	0.612597
15784	MT-TW	0.505984	0.613391
16270	MT-TS2	-0.504318	0.61456
16192	MT-TF	-0.50326	0.615301
13105	MT-TP	-0.501779	0.616342
14766	MT-TL1	0.501115	0.616807
9055	MT-TG	0.498824	0.618418
16192	MT-TW	-0.497751	0.619173
185	MT-TL2	-0.497434	0.619396
16294	MT-TR	0.492435	0.622919
5460	MT-TM	-0.488811	0.625479
462	MT-TA	-0.488645	0.625596
12308	MT-TS2	0.486703	0.626969
204	MT-TC	0.486459	0.627142
11719	MT-TL1	-0.485625	0.627732
5046	MT-TG	0.485004	0.628172
16183	MT-TY	-0.484351	0.628634
16256	MT-TT	0.480926	0.631062
16126	MT-TW	0.477804	0.63328
5656	MT-TH	0.47416	0.635871
7768	MT-TY	0.472645	0.63695
5656	MT-TL1	0.471148	0.638017
150	MT-TP	0.468501	0.639906
1811	MT-TL1	-0.46731	0.640756
13368	MT-TH	0.466038	0.641665
16270	MT-TG	-0.464396	0.642838
189	MT-TF	0.459889	0.646065
1811	MT-TM	-0.458833	0.646822
9055	MT-TW	0.45378	0.650449
709	MT-TW	0.452229	0.651564
16126	MT-TP	-0.448506	0.654244
9055	MT-TM	0.444881	0.656857
15928	MT-TT	0.443848	0.657603
10819	MT-TW	-0.439218	0.660949
73	MT-TP	-0.432347	0.665927
15928	MT-TY	-0.43021	0.667478
16223	MT-TF	-0.430041	0.667601
3010	MT-TC	0.426789	0.669964
182	MT-TW	-0.425186	0.67113
2617	MT-TH	-0.425025	0.671247
10398	MT-TG	-0.421337	0.673934
195	MT-TC	-0.420181	0.674777
14793	MT-TP	0.418474	0.676022
150	MT-TY	-0.413793	0.679442
13590	MT-TC	0.413449	0.679693
16362	MT-TY	0.411142	0.681382
16270	MT-TF	-0.410719	0.681692
7768	MT-TF	0.408259	0.683493
16183	MT-TT	-0.40779	0.683837
14793	MT-TC	0.406712	0.684628
150	MT-TI	0.406632	0.684687
9055	MT-TY	0.406592	0.684716
11467	MT-TS2	0.406195	0.685007
12372	MT-TS2	-0.406195	0.685007
5656	MT-TF	0.400579	0.689131
16362	MT-TT	0.400441	0.689233
2617	MT-TA	0.399314	0.690062
310	MT-TY	-0.398626	0.690568
14182	MT-TM	0.394974	0.693258
9698	MT-TT	-0.393437	0.694391
16270	MT-TH	-0.39078	0.696351
14905	MT-TW	0.388102	0.698328
5460	MT-TG	0.38779	0.698558
310	MT-TE	-0.385676	0.700121
12308	MT-TF	-0.381261	0.703389
16172	MT-TW	0.381112	0.7035
16390	MT-TF	-0.381058	0.70354
2416	MT-TM	-0.381014	0.703573
10115	MT-TM	-0.381014	0.703573
9221	MT-TM	0.381014	0.703573
16270	MT-TM	-0.380289	0.70411
709	MT-TH	0.380224	0.704158
9698	MT-TW	0.377959	0.705838
182	MT-TC	-0.377692	0.706035
4216	MT-TW	0.372718	0.709729
16129	MT-TP	-0.372595	0.70982
1811	MT-TW	-0.372159	0.710144
16519	MT-TM	-0.371036	0.710979
13590	MT-TM	-0.370559	0.711334
15784	MT-TC	0.36903	0.712472
8206	MT-TW	-0.366133	0.714629
11914	MT-TE	0.3657	0.714952
9055	MT-TA	0.365217	0.715312
310	MT-TH	0.359996	0.719207
1888	MT-TY	-0.359888	0.719288
8697	MT-TY	-0.359888	0.719288
10463	MT-TY	-0.359888	0.719288
15607	MT-TY	0.359888	0.719288
14793	MT-TF	-0.359887	0.719288
5046	MT-TL1	0.359773	0.719373
1811	MT-TI	0.35837	0.720422
9698	MT-TM	0.357956	0.72073
16519	MT-TT	-0.35531	0.722709
16126	MT-TS2	-0.352945	0.724479
10819	MT-TC	-0.352526	0.724792
5460	MT-TC	-0.350665	0.726186
15452	MT-TW	0.348985	0.727445
11251	MT-TW	-0.348985	0.727445
9698	MT-TL1	0.348749	0.727622
189	MT-TW	-0.348091	0.728116
769	MT-TE	0.347637	0.728456
1018	MT-TE	0.347637	0.728456
3594	MT-TE	-0.347637	0.728456
7256	MT-TE	-0.347637	0.728456
13650	MT-TE	-0.347637	0.728456
4104	MT-TE	-0.347637	0.728456
9055	MT-TT	-0.34711	0.728851
9698	MT-TH	-0.343929	0.731239
1811	MT-TF	-0.343062	0.73189
11914	MT-TM	0.343017	0.731924
10819	MT-TL1	-0.341825	0.73282
3010	MT-TL2	0.341457	0.733096
16270	MT-TY	-0.340316	0.733954
16192	MT-TR	-0.339851	0.734304
709	MT-TP	0.339708	0.734411
14905	MT-TY	0.339102	0.734867
9477	MT-TS2	-0.338011	0.735688
2352	MT-TY	0.330727	0.741176
189	MT-TY	0.329556	0.74206
16192	MT-TL1	-0.326772	0.744161
16304	MT-TG	-0.32628	0.744533
5046	MT-TM	0.321772	0.747941
9698	MT-TA	0.321137	0.748422
13368	MT-TW	0.320342	0.749023
204	MT-TL1	0.320271	0.749077
16256	MT-TP	0.320166	0.749157
13708	MT-TA	0.314133	0.753728
9477	MT-TA	-0.312131	0.755246
73	MT-TL2	0.30966	0.757122
16519	MT-TC	0.308537	0.757975
14182	MT-TG	-0.307941	0.758428
7768	MT-TM	-0.307252	0.758952
2706	MT-TA	0.305852	0.760016
204	MT-TM	-0.304523	0.761027
2706	MT-TL1	-0.304459	0.761075
16270	MT-TR	-0.303464	0.761832
3197	MT-TM	0.303247	0.761997
13617	MT-TM	0.303247	0.761997
7768	MT-TA	0.302196	0.762798
15784	MT-TM	0.300214	0.764307
8206	MT-TM	-0.29761	0.766291
14793	MT-TR	0.297307	0.766522
14798	MT-TM	0.296819	0.766894
14182	MT-TF	-0.29621	0.767358
16189	MT-TA	-0.295886	0.767605
16270	MT-TC	-0.295786	0.767682
16256	MT-TG	-0.294587	0.768596
5046	MT-TA	0.294307	0.76881
16390	MT-TM	-0.293925	0.769102
12372	MT-TR	0.293653	0.769309
11467	MT-TR	-0.293653	0.769309
146	MT-TL2	0.293313	0.769569
2617	MT-TS2	0.292092	0.770501
709	MT-TS2	-0.287946	0.773668
7028	MT-TA	0.28761	0.773925
16304	MT-TL2	0.287324	0.774144
146	MT-TE	-0.286749	0.774584
14798	MT-TE	0.285233	0.775743
11719	MT-TF	0.278923	0.780575
12308	MT-TA	-0.272776	0.78529
1811	MT-TA	0.270928	0.786709
10463	MT-TW	0.269842	0.787543
15607	MT-TW	-0.269842	0.787543
1888	MT-TW	0.269842	0.787543
8697	MT-TW	0.269842	0.787543
9477	MT-TM	0.269559	0.787761
195	MT-TF	-0.268682	0.788435
489	MT-TM	0.265839	0.790621
295	MT-TM	-0.265839	0.790621
12612	MT-TM	-0.265839	0.790621
16069	MT-TM	-0.265839	0.790621
5460	MT-TP	-0.265291	0.791042
3197	MT-TA	0.261365	0.794064
13617	MT-TA	0.261365	0.794064
14798	MT-TW	0.259258	0.795687
9221	MT-TE	-0.259067	0.795834
2416	MT-TE	0.259067	0.795834
10115	MT-TE	0.259067	0.795834
185	MT-TW	0.257164	0.7973
16270	MT-TL1	0.255617	0.798493
16311	MT-TM	0.254231	0.799562
73	MT-TL1	0.254198	0.799588
7028	MT-TL1	0.252092	0.801213
1811	MT-TS2	0.250456	0.802476
5046	MT-TW	0.250267	0.802622
9477	MT-TG	0.247931	0.804427
9055	MT-TS2	-0.247659	0.804637
10463	MT-TT	0.246986	0.805157
1888	MT-TT	0.246986	0.805157
8697	MT-TT	0.246986	0.805157
15607	MT-TT	-0.246986	0.805157
4917	MT-TS2	-0.246681	0.805393
310	MT-TF	-0.246317	0.805674
14793	MT-TH	-0.240555	0.810131
9540	MT-TA	-0.237829	0.812242
10873	MT-TA	-0.237829	0.812242
310	MT-TM	-0.236057	0.813615
11467	MT-TF	-0.230119	0.81822
12372	MT-TF	0.230119	0.81822
1811	MT-TP	-0.229595	0.818627
14182	MT-TR	0.228238	0.81968
709	MT-TL2	-0.226247	0.821226
16304	MT-TC	0.2214	0.824993
16311	MT-TP	-0.220994	0.825309
5460	MT-TI	-0.220926	0.825361
310	MT-TG	0.218668	0.827118
15928	MT-TW	0.215287	0.829749
5656	MT-TG	-0.214958	0.830006
11914	MT-TA	-0.214473	0.830384
6221	MT-TL1	-0.211607	0.832616
3010	MT-TF	-0.211606	0.832617
9698	MT-TY	-0.211192	0.832939
12612	MT-TW	-0.210196	0.833716
295	MT-TW	-0.210196	0.833716
16069	MT-TW	-0.210196	0.833716
489	MT-TW	0.210196	0.833716
7028	MT-TL2	0.207158	0.836084
16189	MT-TW	0.206468	0.836622
5460	MT-TL1	0.204152	0.83843
12372	MT-TA	0.203599	0.838861
11467	MT-TA	-0.203599	0.838861
16192	MT-TM	-0.201472	0.840522
16256	MT-TH	-0.199545	0.842026
5460	MT-TT	-0.199477	0.84208
13368	MT-TY	-0.198321	0.842983
16129	MT-TS2	0.198085	0.843167
4917	MT-TW	-0.197937	0.843284
204	MT-TL2	-0.194278	0.846143
14766	MT-TF	-0.191381	0.848409
2706	MT-TL2	0.189445	0.849925
16519	MT-TE	0.186498	0.852232
16256	MT-TM	-0.185626	0.852915
16270	MT-TI	-0.182925	0.855031
16256	MT-TE	-0.181154	0.856419
14798	MT-TL2	0.177856	0.859005
9477	MT-TF	-0.177678	0.859144
5656	MT-TR	0.177221	0.859503
3197	MT-TR	-0.174382	0.861731
13617	MT-TR	-0.174382	0.861731
4917	MT-TY	0.172344	0.863331
13590	MT-TE	0.17217	0.863468
14766	MT-TL2	0.172037	0.863572
16192	MT-TP	-0.171991	0.863608
1811	MT-TC	-0.170095	0.865097
16311	MT-TY	-0.16984	0.865297
16256	MT-TL1	-0.169294	0.865726
152	MT-TC	0.167654	0.867014
16294	MT-TM	-0.166784	0.867698
16129	MT-TT	0.166511	0.867913
146	MT-TF	-0.16146	0.871884
1888	MT-TS2	0.158177	0.874468
8697	MT-TS2	0.158177	0.874468
10463	MT-TS2	0.158177	0.874468
15607	MT-TS2	-0.158177	0.874468
5460	MT-TH	0.157651	0.874881
185	MT-TM	0.156182	0.876037
14766	MT-TA	0.156084	0.876115
9055	MT-TI	0.155281	0.876747
2352	MT-TC	0.151043	0.880085
10398	MT-TL1	0.150599	0.880434
15607	MT-TH	-0.148659	0.881963
1888	MT-TH	0.148659	0.881963
8697	MT-TH	0.148659	0.881963
10463	MT-TH	0.148659	0.881963
15928	MT-TS2	0.147455	0.882912
14182	MT-TY	-0.145942	0.884105
5656	MT-TY	0.131845	0.895232
16519	MT-TR	0.130185	0.896543
146	MT-TM	0.130184	0.896544
12308	MT-TG	-0.123915	0.9015
15928	MT-TH	0.123523	0.90181
152	MT-TE	0.123325	0.901966
11251	MT-TL2	0.12112	0.90371
15452	MT-TL2	-0.12112	0.90371
16256	MT-TS2	-0.120969	0.903829
11719	MT-TL2	-0.119817	0.904741
16256	MT-TC	0.118237	0.905991
8701	MT-TA	0.117626	0.906475
9698	MT-TI	0.115441	0.908204
14766	MT-TM	0.114471	0.908972
16126	MT-TG	-0.113682	0.909597
5460	MT-TL2	0.112177	0.910789
13708	MT-TT	-0.110638	0.912007
5460	MT-TY	-0.110324	0.912256
14798	MT-TA	0.109325	0.913047
11719	MT-TA	-0.105095	0.916399
195	MT-TR	-0.104954	0.916511
9698	MT-TS2	-0.101898	0.918934
1811	MT-TG	0.100827	0.919783
462	MT-TW	-0.0990143	0.92122
11719	MT-TM	-0.0978372	0.922154
16519	MT-TG	-0.0973067	0.922574
4917	MT-TH	-0.0969255	0.922877
14793	MT-TS2	0.0968585	0.92293
16519	MT-TH	0.0960573	0.923565
195	MT-TE	-0.0936916	0.925442
11467	MT-TG	-0.0934567	0.925629
12372	MT-TG	0.0934567	0.925629
14793	MT-TM	-0.0922495	0.926586
16256	MT-TW	-0.083464	0.933561
2617	MT-TT	0.081606	0.935037
4917	MT-TT	0.0781689	0.937767
3197	MT-TF	-0.078147	0.937784
13617	MT-TF	-0.078147	0.937784
1811	MT-TY	0.0740693	0.941025
16192	MT-TI	-0.0740377	0.94105
3010	MT-TR	-0.0730408	0.941842
14793	MT-TI	0.0715352	0.943039
73	MT-TF	0.0697733	0.94444
11944	MT-TE	-0.0691067	0.94497
2706	MT-TM	-0.0691018	0.944973
3197	MT-TG	0.0686614	0.945324
13617	MT-TG	0.0686614	0.945324
462	MT-TM	-0.067948	0.945891
9698	MT-TL2	-0.0674962	0.94625
709	MT-TI	-0.0674954	0.946251
310	MT-TA	0.0651289	0.948132
709	MT-TT	0.0645725	0.948575
2352	MT-TM	0.0636867	0.949279
9055	MT-TH	0.0636264	0.949327
9477	MT-TY	-0.0606013	0.951734
16256	MT-TI	0.0600088	0.952205
150	MT-TM	0.0574065	0.954275
14905	MT-TA	-0.056951	0.954638
14793	MT-TG	-0.0563759	0.955095
2352	MT-TA	0.0552846	0.955964
12612	MT-TA	0.0552117	0.956022
489	MT-TA	-0.0552117	0.956022
295	MT-TA	0.0552117	0.956022
16069	MT-TA	0.0552117	0.956022
14793	MT-TE	-0.0547811	0.956364
7028	MT-TF	-0.054359	0.9567
12705	MT-TW	0.0536047	0.9573
5046	MT-TS2	0.0533028	0.957541
16192	MT-TH	0.0528804	0.957877
10819	MT-TM	0.0517571	0.958771
12372	MT-TY	0.0512823	0.959149
11467	MT-TY	-0.0512823	0.959149
4216	MT-TL2	-0.0509078	0.959447
462	MT-TL2	0.0452713	0.963933
16192	MT-TA	0.0433618	0.965454
16256	MT-TY	-0.0432678	0.965529
7768	MT-TG	-0.039137	0.968818
73	MT-TM	-0.0383247	0.969465
14793	MT-TW	0.0372868	0.970291
2706	MT-TF	0.0351602	0.971985
7768	MT-TR	-0.0327372	0.973915
16223	MT-TW	-0.0315591	0.974853
189	MT-TM	0.0295581	0.976447
709	MT-TE	-0.0287983	0.977052
7028	MT-TM	-0.0267004	0.978724
16362	MT-TH	0.0260933	0.979207
5656	MT-TA	-0.0228952	0.981755
310	MT-TW	-0.0207904	0.983432
9477	MT-TR	-0.0198568	0.984176
2617	MT-TC	-0.0164512	0.98689
14793	MT-TT	-0.013753	0.98904
9698	MT-TG	-0.0132936	0.989406
5046	MT-TL2	0.0087973	0.992989
12308	MT-TY	0.0074421	0.994069
3197	MT-TY	0.00573856	0.995427
13617	MT-TY	0.00573856	0.995427
16362	MT-TL2	0.00510017	0.995935
13368	MT-TS2	-0.00386353	0.996921
14793	MT-TL1	0.00245433	0.998044
