# Supplementary material for: Ancient Out-of-Africa Mitochondrial DNA Variants Associate with Distinct Mitochondrial Gene Expression Patterns
Source: PLoS Genet. 2016 Nov 3;12(11):e1006407. doi: 10.1371/journal.pgen.1006407 (PMC5094714; doi:10.1371/journal.pgen.1006407)
Supplement: S3 Table — (XLSX) [file pgen.1006407.s008.xlsx]

## Sheet: Sheet1
Gene
ENSG00000226278
ENSG00000140577
ENSG00000229939
ENSG00000175215
ENSG00000150867
ENSG00000197724
ENSG00000173930
ENSG00000173120
ENSG00000067955
ENSG00000124422
ENSG00000183864
ENSG00000182378
ENSG00000235750
ENSG00000180357
ENSG00000172799
ENSG00000110395
ENSG00000163877
ENSG00000248275
ENSG00000107185
ENSG00000196092
ENSG00000156599
ENSG00000125637
ENSG00000065413
ENSG00000126001
ENSG00000068097
ENSG00000159593
ENSG00000179981
ENSG00000112624
ENSG00000123411
ENSG00000168803
ENSG00000087152
ENSG00000167548
ENSG00000139990
ENSG00000157483
ENSG00000139182
ENSG00000134955
ENSG00000204894
ENSG00000135637
ENSG00000173011
ENSG00000121964
ENSG00000141298
ENSG00000085760
ENSG00000167395
ENSG00000163082
ENSG00000180884
ENSG00000172840
ENSG00000101290
ENSG00000270189
ENSG00000130164
ENSG00000111906
ENSG00000003056
ENSG00000270101
ENSG00000188827
ENSG00000164022
ENSG00000121060
ENSG00000134697
ENSG00000161021
ENSG00000154447
ENSG00000105851
ENSG00000108788
ENSG00000197932
ENSG00000148841
ENSG00000163798
ENSG00000103111
ENSG00000159314
ENSG00000100888
ENSG00000196369
ENSG00000100393
ENSG00000188613
ENSG00000248175
ENSG00000128617
ENSG00000100055
ENSG00000125447
ENSG00000107099
ENSG00000164091
ENSG00000116128
ENSG00000137413
ENSG00000120688
ENSG00000068489
ENSG00000167528
ENSG00000096872
ENSG00000083168
ENSG00000177000
ENSG00000165671
ENSG00000130723
ENSG00000102471
ENSG00000267350
ENSG00000100207
ENSG00000100596
ENSG00000137822
ENSG00000166860
ENSG00000111737
ENSG00000259684
ENSG00000089902
ENSG00000168763
ENSG00000137478
ENSG00000136237
ENSG00000186566
ENSG00000240445
ENSG00000171490
ENSG00000122376
ENSG00000099942
ENSG00000104660
ENSG00000079950
ENSG00000163938
ENSG00000121064
ENSG00000176994
ENSG00000180370
ENSG00000051620
ENSG00000090889
ENSG00000162664
ENSG00000254682
ENSG00000261705
ENSG00000119638
ENSG00000186638
ENSG00000227345
ENSG00000129173
ENSG00000113194
ENSG00000142599
ENSG00000165416
ENSG00000132196
ENSG00000128609
ENSG00000143970
ENSG00000167202
ENSG00000077044
ENSG00000048707
ENSG00000135127
ENSG00000167635
ENSG00000257218
ENSG00000055044
ENSG00000165832
ENSG00000121903
ENSG00000080815
ENSG00000135439
ENSG00000132825
ENSG00000125445
ENSG00000101413
ENSG00000079785
ENSG00000169057
ENSG00000159792
ENSG00000272335
ENSG00000065970
ENSG00000189190
ENSG00000139718
ENSG00000119321
ENSG00000197971
ENSG00000178385
ENSG00000104412
ENSG00000105948
ENSG00000122958
ENSG00000091140
ENSG00000177873
ENSG00000153029
ENSG00000105185
ENSG00000143373
ENSG00000124782
ENSG00000144580
ENSG00000131013
ENSG00000162885
ENSG00000196182
ENSG00000188906
ENSG00000169499
ENSG00000123908
ENSG00000140534
ENSG00000117505
ENSG00000143324
ENSG00000224470
ENSG00000061676
ENSG00000090924
ENSG00000099194
ENSG00000253228
ENSG00000105698
ENSG00000189339
ENSG00000163067
ENSG00000101882
ENSG00000198026
ENSG00000254635
ENSG00000111676
ENSG00000150593
ENSG00000006625
ENSG00000265415
ENSG00000126746
ENSG00000272579
ENSG00000240891
ENSG00000240291
ENSG00000165669
ENSG00000125351
ENSG00000225733
ENSG00000162852
ENSG00000075292
ENSG00000065029
ENSG00000105887
ENSG00000087502
ENSG00000173706
ENSG00000166398
ENSG00000141380
ENSG00000127804
ENSG00000261188
ENSG00000006114
ENSG00000153015
ENSG00000139514
ENSG00000103064
ENSG00000152404
ENSG00000198198
ENSG00000155858
ENSG00000185722
ENSG00000090470
ENSG00000118600
ENSG00000100461
ENSG00000065457
ENSG00000138382
ENSG00000096070
ENSG00000227188
ENSG00000254470
ENSG00000102738
ENSG00000111412
ENSG00000226752
ENSG00000099308
ENSG00000174720
ENSG00000188167
ENSG00000260822
ENSG00000230734
ENSG00000164010
ENSG00000143971
ENSG00000162775
ENSG00000234127
ENSG00000105821
ENSG00000163840
ENSG00000143337
ENSG00000152207
ENSG00000101445
ENSG00000080608
ENSG00000156469
ENSG00000213533
ENSG00000143190
ENSG00000205571
ENSG00000141384
ENSG00000175115
ENSG00000165424
ENSG00000015133
ENSG00000128394
ENSG00000169871
ENSG00000163050
ENSG00000067334
ENSG00000156030
ENSG00000005175
ENSG00000186625
ENSG00000220785
ENSG00000114520
ENSG00000134058
ENSG00000111331
ENSG00000197498
ENSG00000196367
ENSG00000145685
ENSG00000074755
ENSG00000107949
ENSG00000074356
ENSG00000131373
ENSG00000072736
ENSG00000163297
ENSG00000123096
ENSG00000081923
ENSG00000137075
ENSG00000125875
ENSG00000166987
ENSG00000115368
ENSG00000180817
ENSG00000185219
ENSG00000273261
ENSG00000145990
ENSG00000188185
ENSG00000155111
ENSG00000165025
ENSG00000136874
ENSG00000203832
ENSG00000157450
ENSG00000120733
ENSG00000113643
ENSG00000003987
ENSG00000240356
ENSG00000141027
ENSG00000197321
ENSG00000198885
ENSG00000015479
ENSG00000107625
ENSG00000135476
ENSG00000117859
ENSG00000082068
ENSG00000197008
ENSG00000198081
ENSG00000138326
ENSG00000177463
ENSG00000144791
ENSG00000109445
ENSG00000005801
ENSG00000105750
ENSG00000102241
ENSG00000173473
ENSG00000115935
ENSG00000128708
ENSG00000136653
ENSG00000187862
ENSG00000203865
ENSG00000219481
ENSG00000254838
ENSG00000083520
ENSG00000185088
ENSG00000035141
ENSG00000163635
ENSG00000143258
ENSG00000085231
ENSG00000124151
ENSG00000139436
ENSG00000116852
ENSG00000126945
ENSG00000234616
ENSG00000005436
ENSG00000119402
ENSG00000141428
ENSG00000166326
ENSG00000215908
ENSG00000172292
ENSG00000188342
ENSG00000124383
ENSG00000101126
ENSG00000123473
ENSG00000183309
ENSG00000100226
ENSG00000117222
ENSG00000237883
ENSG00000089048
ENSG00000169641
ENSG00000151413
ENSG00000115977
ENSG00000204311
ENSG00000136813
ENSG00000065526
ENSG00000120451
ENSG00000100941
ENSG00000111716
ENSG00000166377
ENSG00000138193
ENSG00000196110
ENSG00000163001
ENSG00000169925
ENSG00000273449
ENSG00000167522
ENSG00000076108
ENSG00000196187
ENSG00000213390
ENSG00000130349
ENSG00000132405
ENSG00000132182
ENSG00000164715
ENSG00000184277
ENSG00000090863
ENSG00000131149
ENSG00000159658
ENSG00000204822
ENSG00000133028
ENSG00000181481
ENSG00000162139
ENSG00000160710
ENSG00000143079
ENSG00000117133
ENSG00000109270
ENSG00000168016
ENSG00000083099
ENSG00000120314
ENSG00000077097
ENSG00000180776
ENSG00000125686
ENSG00000186185
ENSG00000257315
ENSG00000054523
ENSG00000171681
ENSG00000180233
ENSG00000131873
ENSG00000241127
ENSG00000175567
ENSG00000113558
ENSG00000096746
ENSG00000187987
ENSG00000143549
ENSG00000126653
ENSG00000102572
ENSG00000120709
ENSG00000144233
ENSG00000197892
ENSG00000055211
ENSG00000136936
ENSG00000005339
ENSG00000140263
ENSG00000100116
ENSG00000149503
ENSG00000226479
ENSG00000149196
ENSG00000178105
ENSG00000197142
ENSG00000246089
ENSG00000102309
ENSG00000174173
ENSG00000237172
ENSG00000130816
ENSG00000010704
ENSG00000133961
ENSG00000100380
ENSG00000173852
ENSG00000120696
ENSG00000173273
ENSG00000137101
ENSG00000143252
ENSG00000107020
ENSG00000258985
ENSG00000139613
ENSG00000173064
ENSG00000167815
ENSG00000164934
ENSG00000204519
ENSG00000156983
ENSG00000182552
ENSG00000138071
ENSG00000224546
ENSG00000065923
ENSG00000126003
ENSG00000136231
ENSG00000162757
ENSG00000176681
ENSG00000197258
ENSG00000122033
ENSG00000149485
ENSG00000231345
ENSG00000065883
ENSG00000197021
ENSG00000263264
ENSG00000256894
ENSG00000176542
ENSG00000155158
ENSG00000164258
ENSG00000113532
ENSG00000196712
ENSG00000147604
ENSG00000165661
ENSG00000154889
ENSG00000172943
ENSG00000273124
ENSG00000107951
ENSG00000074370
ENSG00000183530
ENSG00000214425
ENSG00000111540
ENSG00000101347
ENSG00000184634
ENSG00000156170
ENSG00000090054
ENSG00000140199
ENSG00000165806
ENSG00000149346
ENSG00000126524
ENSG00000198498
ENSG00000214198
ENSG00000121897
ENSG00000187742
ENSG00000224877
ENSG00000205707
ENSG00000198373
ENSG00000106144
ENSG00000144560
ENSG00000125149
ENSG00000058729
ENSG00000257824
ENSG00000076685
ENSG00000068650
ENSG00000197622
ENSG00000162769
ENSG00000269893
ENSG00000196591
ENSG00000172171
ENSG00000003400
ENSG00000116580
ENSG00000163900
ENSG00000148690
ENSG00000230555
ENSG00000163913
ENSG00000138433
ENSG00000178502
ENSG00000169118
ENSG00000141956
ENSG00000179119
ENSG00000113716
ENSG00000169714
ENSG00000145220
ENSG00000079387
ENSG00000124193
ENSG00000129566
ENSG00000165458
ENSG00000113141
ENSG00000156531
ENSG00000268713
ENSG00000260006
ENSG00000100650
ENSG00000105738
ENSG00000261416
ENSG00000138399
ENSG00000107957
ENSG00000230002
ENSG00000149100
ENSG00000135966
ENSG00000167258
ENSG00000109118
ENSG00000101751
ENSG00000111845
ENSG00000087302
ENSG00000114982
ENSG00000196704
ENSG00000064102
ENSG00000196504
ENSG00000180257
ENSG00000130227
ENSG00000085719
ENSG00000135801
ENSG00000066117
ENSG00000149179
ENSG00000197779
ENSG00000126814
ENSG00000077809
ENSG00000147133
ENSG00000143947
ENSG00000196684
ENSG00000198270
ENSG00000227288
ENSG00000133773
ENSG00000067533
ENSG00000139684
ENSG00000109320
ENSG00000198837
ENSG00000013563
ENSG00000155008
ENSG00000138623
ENSG00000164548
ENSG00000152219
ENSG00000006282
ENSG00000110048
ENSG00000205885
ENSG00000110880
ENSG00000108055
ENSG00000146192
ENSG00000132963
ENSG00000183604
ENSG00000260719
ENSG00000184903
ENSG00000196535
ENSG00000261542
ENSG00000188010
ENSG00000106603
ENSG00000128654
ENSG00000144199
ENSG00000112343
ENSG00000121289
ENSG00000138430
ENSG00000260257
ENSG00000137642
ENSG00000162086
ENSG00000272871
ENSG00000132463
ENSG00000233456
ENSG00000213997
ENSG00000183955
ENSG00000197170
ENSG00000181163
ENSG00000018699
ENSG00000168528
ENSG00000143207
ENSG00000177084
ENSG00000116752
ENSG00000106443
ENSG00000116473
ENSG00000215421
ENSG00000158691
ENSG00000236066
ENSG00000180228
ENSG00000263320
ENSG00000103994
ENSG00000138175
ENSG00000070501
ENSG00000243667
ENSG00000133030
ENSG00000163636
ENSG00000140526
ENSG00000116497
ENSG00000173674
ENSG00000174327
ENSG00000231346
ENSG00000155984
ENSG00000130827
ENSG00000171970
ENSG00000148700
ENSG00000105497
ENSG00000010818
ENSG00000105176
ENSG00000143751
ENSG00000178971
ENSG00000171202
ENSG00000130038
ENSG00000066926
ENSG00000130935
ENSG00000125977
ENSG00000144504
ENSG00000120690
ENSG00000143157
ENSG00000127481
ENSG00000088205
ENSG00000153774
ENSG00000173480
ENSG00000139233
ENSG00000083544
ENSG00000011260
ENSG00000269942
ENSG00000138780
ENSG00000205129
ENSG00000144231
ENSG00000183856
ENSG00000233610
ENSG00000082701
ENSG00000141252
ENSG00000148358
ENSG00000089009
ENSG00000118900
ENSG00000142676
ENSG00000155438
ENSG00000169288
ENSG00000112304
ENSG00000158710
ENSG00000257267
ENSG00000060237
ENSG00000131788
ENSG00000179562
ENSG00000160818
ENSG00000162419
ENSG00000136045
ENSG00000166747
ENSG00000206418
ENSG00000127311
ENSG00000151466
ENSG00000140396
ENSG00000125107
ENSG00000107854
ENSG00000272990
ENSG00000180398
ENSG00000184319
ENSG00000228343
ENSG00000272047
ENSG00000267152
ENSG00000115020
ENSG00000134222
ENSG00000169139
ENSG00000140948
ENSG00000224032
ENSG00000113441
ENSG00000148719
ENSG00000131966
ENSG00000143554
ENSG00000156304
ENSG00000110713
ENSG00000113161
ENSG00000180979
ENSG00000162073
ENSG00000267394
ENSG00000138757
ENSG00000262202
ENSG00000261349
ENSG00000111707
ENSG00000162623
ENSG00000104131
ENSG00000093167
ENSG00000103222
ENSG00000186260
ENSG00000197713
ENSG00000197037
ENSG00000066427
ENSG00000162676
ENSG00000037474
ENSG00000148660
ENSG00000164749
ENSG00000134255
ENSG00000139194
ENSG00000162129
ENSG00000245910
ENSG00000188529
ENSG00000260404
ENSG00000112486
ENSG00000111912
ENSG00000126353
ENSG00000170145
ENSG00000163013
ENSG00000141867
ENSG00000109536
ENSG00000085840
ENSG00000259674
ENSG00000083896
ENSG00000214113
ENSG00000118369
ENSG00000155850
ENSG00000100288
ENSG00000119596
ENSG00000153060
ENSG00000136715
ENSG00000136810
ENSG00000184361
ENSG00000134759
ENSG00000226329
ENSG00000063587
ENSG00000169084
ENSG00000104218
ENSG00000133706
ENSG00000080824
ENSG00000253309
ENSG00000166783
ENSG00000139168
ENSG00000111859
ENSG00000220848
ENSG00000187699
ENSG00000083844
ENSG00000103351
ENSG00000109685
ENSG00000138092
ENSG00000160124
ENSG00000154237
ENSG00000104408
ENSG00000229922
ENSG00000241258
ENSG00000235859
ENSG00000117143
ENSG00000100442
ENSG00000267201
ENSG00000135049
ENSG00000184220
ENSG00000166046
ENSG00000135926
ENSG00000272112
ENSG00000101247
ENSG00000153406
ENSG00000164307
ENSG00000102078
ENSG00000131269
ENSG00000163386
ENSG00000118246
ENSG00000129460
ENSG00000267348
ENSG00000185379
ENSG00000111832
ENSG00000072803
ENSG00000182095
ENSG00000049449
ENSG00000196586
ENSG00000203875
ENSG00000165502
ENSG00000162924
ENSG00000088766
ENSG00000188603
ENSG00000183506
ENSG00000140575
ENSG00000169860
ENSG00000170832
ENSG00000184788
ENSG00000188343
ENSG00000137713
ENSG00000135521
ENSG00000229729
ENSG00000259250
ENSG00000173214
ENSG00000119778
ENSG00000167193
ENSG00000086061
ENSG00000145675
ENSG00000188033
ENSG00000113460
ENSG00000106591
ENSG00000061794
ENSG00000100575
ENSG00000206527
ENSG00000139083
ENSG00000109475
ENSG00000119335
ENSG00000266934
ENSG00000112303
ENSG00000064393
ENSG00000105063
ENSG00000238465
ENSG00000168724
ENSG00000138385
ENSG00000144674
ENSG00000214655
ENSG00000154124
ENSG00000156384
ENSG00000198231
ENSG00000170144
ENSG00000133193
ENSG00000165637
ENSG00000233757
ENSG00000196648
ENSG00000125868
ENSG00000187109
ENSG00000164056
ENSG00000259307
ENSG00000126603
ENSG00000134001
ENSG00000108557
ENSG00000140992
ENSG00000185591
ENSG00000173875
ENSG00000260065
ENSG00000083635
ENSG00000248360
ENSG00000155130
ENSG00000146007
ENSG00000261824
ENSG00000100281
ENSG00000167280
ENSG00000203306
ENSG00000116903
ENSG00000164506
ENSG00000269973
ENSG00000131263
ENSG00000084676
ENSG00000090905
ENSG00000266910
ENSG00000111231
ENSG00000134453
ENSG00000122966
ENSG00000167984
ENSG00000267701
ENSG00000164919
ENSG00000166188
ENSG00000153147
ENSG00000141378
ENSG00000134899
ENSG00000102390
ENSG00000160685
ENSG00000260023
ENSG00000159363
ENSG00000221963
ENSG00000163510
ENSG00000232762
ENSG00000204856
ENSG00000157933
ENSG00000121542
ENSG00000269951
ENSG00000137547
ENSG00000181873
ENSG00000151229
ENSG00000260296
ENSG00000138785
ENSG00000089639
ENSG00000171806
ENSG00000107937
ENSG00000237611
ENSG00000168807
ENSG00000131018
ENSG00000119048
ENSG00000272365
ENSG00000143379
ENSG00000162600
ENSG00000004766
ENSG00000143919
ENSG00000104972
ENSG00000104331
ENSG00000135766
ENSG00000263280
ENSG00000064666
ENSG00000253626
ENSG00000120438
ENSG00000095002
ENSG00000136451
ENSG00000078699
ENSG00000166439
ENSG00000183615
ENSG00000132423
ENSG00000158169
ENSG00000256250
ENSG00000100211
ENSG00000172081
ENSG00000160284
ENSG00000106605
ENSG00000272077
ENSG00000227285
ENSG00000116251
ENSG00000263142
ENSG00000271971
ENSG00000174111
ENSG00000267197
ENSG00000004478
ENSG00000183576
ENSG00000145041
ENSG00000228989
ENSG00000139651
ENSG00000177981
ENSG00000183808
ENSG00000115128
ENSG00000120727
ENSG00000180822
ENSG00000198918
ENSG00000150712
ENSG00000115464
ENSG00000168137
ENSG00000117395
ENSG00000011007
ENSG00000159461
ENSG00000119969
ENSG00000129518
ENSG00000136897
ENSG00000198551
ENSG00000160014
ENSG00000086189
ENSG00000104549
ENSG00000170581
ENSG00000110367
ENSG00000228903
ENSG00000166562
ENSG00000177728
ENSG00000074706
ENSG00000081870
ENSG00000075856
ENSG00000181222
ENSG00000100883
ENSG00000174106
ENSG00000197024
ENSG00000182993
ENSG00000140740
ENSG00000092098
ENSG00000005007
ENSG00000139726
ENSG00000123329
ENSG00000147677
ENSG00000134077
ENSG00000123545
ENSG00000176624
ENSG00000189079
ENSG00000076513
ENSG00000137154
ENSG00000072135
ENSG00000073614
ENSG00000261884
ENSG00000150938
ENSG00000203546
ENSG00000136193
ENSG00000106771
ENSG00000078668
ENSG00000100445
ENSG00000237039
ENSG00000072062
ENSG00000269906
ENSG00000210196
ENSG00000164815
ENSG00000100731
ENSG00000025800
ENSG00000165527
ENSG00000198589
ENSG00000197312
ENSG00000264943
ENSG00000231177
ENSG00000074657
ENSG00000038358
ENSG00000014641
ENSG00000115816
ENSG00000157869
ENSG00000115761
ENSG00000118181
ENSG00000205060
ENSG00000166171
ENSG00000237372
ENSG00000115808
ENSG00000232006
ENSG00000145354
ENSG00000106723
ENSG00000200170
ENSG00000163597
ENSG00000204228
ENSG00000228037
ENSG00000273156
ENSG00000184675
ENSG00000082458
ENSG00000111266
ENSG00000178974
ENSG00000144021
ENSG00000146859
ENSG00000114686
ENSG00000122122
ENSG00000112972
ENSG00000121577
ENSG00000164068
ENSG00000196199
ENSG00000159147
ENSG00000189283
ENSG00000273456
ENSG00000075089
ENSG00000101343
ENSG00000242588
ENSG00000257452
ENSG00000170385
ENSG00000152422
ENSG00000258561
ENSG00000112531
ENSG00000140265
ENSG00000140025
ENSG00000188938
ENSG00000008869
ENSG00000100813
ENSG00000115486
ENSG00000122406
ENSG00000139133
ENSG00000124802
ENSG00000111358
ENSG00000122034
ENSG00000226179
ENSG00000217801
ENSG00000065548
ENSG00000171316
ENSG00000235138
ENSG00000156869
ENSG00000084093
ENSG00000144741
ENSG00000020426
ENSG00000134086
ENSG00000188522
ENSG00000137947
ENSG00000128815
ENSG00000248839
ENSG00000174032
ENSG00000093144
ENSG00000273352
ENSG00000133401
ENSG00000068308
ENSG00000165630
ENSG00000167447
ENSG00000111961
ENSG00000075884
ENSG00000135437
ENSG00000247796
ENSG00000114021
ENSG00000133935
ENSG00000100335
ENSG00000112242
ENSG00000198521
ENSG00000188428
ENSG00000146063
ENSG00000140995
ENSG00000140718
ENSG00000168575
ENSG00000175548
ENSG00000196214
ENSG00000184682
ENSG00000110108
ENSG00000262454
ENSG00000176438
ENSG00000154217
ENSG00000163788
ENSG00000160606
ENSG00000119720
ENSG00000203827
ENSG00000177556
ENSG00000261113
ENSG00000182518
ENSG00000100567
ENSG00000170791
ENSG00000085982
ENSG00000040199
ENSG00000184831
ENSG00000148153
ENSG00000235560
ENSG00000215493
ENSG00000005020
ENSG00000130717
ENSG00000112159
ENSG00000267060
ENSG00000130741
ENSG00000025796
ENSG00000164587
ENSG00000145388
ENSG00000131374
ENSG00000078070
ENSG00000164985
ENSG00000243696
ENSG00000159140
ENSG00000185619
ENSG00000267957
ENSG00000153827
ENSG00000169926
ENSG00000075131
ENSG00000144959
ENSG00000260317
ENSG00000238123
ENSG00000170852
ENSG00000048544
ENSG00000059728
ENSG00000137492
ENSG00000272417
ENSG00000132142
ENSG00000011021
ENSG00000072609
ENSG00000132604
ENSG00000151729
ENSG00000141452
ENSG00000123643
ENSG00000090857
ENSG00000256967
ENSG00000178184
ENSG00000171863
ENSG00000185798
ENSG00000155906
ENSG00000140157
ENSG00000154328
ENSG00000268950
ENSG00000011454
ENSG00000075336
ENSG00000259994
ENSG00000100426
ENSG00000162888
ENSG00000000419
ENSG00000143630
ENSG00000100330
ENSG00000203644
ENSG00000255198
ENSG00000120868
ENSG00000089053
ENSG00000125691
ENSG00000163349
ENSG00000170855
ENSG00000213923
ENSG00000112658
ENSG00000118418
ENSG00000143297
ENSG00000116918
ENSG00000132470
ENSG00000073584
ENSG00000072858
ENSG00000027001
ENSG00000251615
ENSG00000172888
ENSG00000105576
ENSG00000135870
ENSG00000239552
ENSG00000171310
ENSG00000166024
ENSG00000156603
ENSG00000167792
ENSG00000174197
ENSG00000189308
ENSG00000215447
ENSG00000115760
ENSG00000203280
ENSG00000164300
ENSG00000165782
ENSG00000105778
ENSG00000075218
ENSG00000124356
ENSG00000185608
ENSG00000105323
ENSG00000164663
ENSG00000012174
ENSG00000118939
ENSG00000128928
ENSG00000134056
ENSG00000008513
ENSG00000143553
ENSG00000104823
ENSG00000183250
ENSG00000164916
ENSG00000008988
ENSG00000163002
ENSG00000111224
ENSG00000271529
ENSG00000187626
ENSG00000265828
ENSG00000258929
ENSG00000120805
ENSG00000225973
ENSG00000130589
ENSG00000141034
ENSG00000163634
ENSG00000108384
ENSG00000171453
ENSG00000173276
ENSG00000147654
ENSG00000268613
ENSG00000268205
ENSG00000111752
ENSG00000122741
ENSG00000130695
ENSG00000124228
ENSG00000157538
ENSG00000163918
ENSG00000138600
ENSG00000136758
ENSG00000177042
ENSG00000106028
ENSG00000131797
ENSG00000230733
ENSG00000123178
ENSG00000152904
ENSG00000273281
ENSG00000113845
ENSG00000135452
ENSG00000133398
ENSG00000134049
ENSG00000184164
ENSG00000234608
ENSG00000122026
ENSG00000123427
ENSG00000128268
ENSG00000100811
ENSG00000129484
ENSG00000100324
ENSG00000251669
ENSG00000153037
ENSG00000138641
ENSG00000004838
ENSG00000114416
ENSG00000235618
ENSG00000267010
ENSG00000123415
ENSG00000171262
ENSG00000155868
ENSG00000119392
ENSG00000268230
ENSG00000267475
ENSG00000183605
ENSG00000112078
ENSG00000117448
ENSG00000135697
ENSG00000272143
ENSG00000205250
ENSG00000172172
ENSG00000231187
ENSG00000143569
ENSG00000204920
ENSG00000264198
ENSG00000184205
ENSG00000215845
ENSG00000206535
ENSG00000072133
ENSG00000121022
ENSG00000179361
ENSG00000109756
ENSG00000261582
ENSG00000170310
ENSG00000005379
ENSG00000177125
ENSG00000129055
ENSG00000092051
ENSG00000153391
ENSG00000181315
ENSG00000145425
ENSG00000122435
ENSG00000103429
ENSG00000119650
ENSG00000164162
ENSG00000113013
ENSG00000228444
ENSG00000185753
ENSG00000069329
ENSG00000079263
ENSG00000198728
ENSG00000092200
ENSG00000151694
ENSG00000089195
ENSG00000170471
ENSG00000130749
ENSG00000173442
ENSG00000140548
ENSG00000129933
ENSG00000135148
ENSG00000100744
ENSG00000100109
ENSG00000179761
ENSG00000151612
ENSG00000251023
ENSG00000091009
ENSG00000111911
ENSG00000108651
ENSG00000011198
ENSG00000133142
ENSG00000111254
ENSG00000143149
ENSG00000228327
ENSG00000127952
ENSG00000070610
ENSG00000114353
ENSG00000103995
ENSG00000071082
ENSG00000165487
ENSG00000218739
ENSG00000255989
ENSG00000168538
ENSG00000122873
ENSG00000196636
ENSG00000198689
ENSG00000210049
ENSG00000070444
ENSG00000160352
ENSG00000119705
ENSG00000272403
ENSG00000125485
ENSG00000139117
ENSG00000148688
ENSG00000105983
ENSG00000187239
ENSG00000179165
ENSG00000146733
ENSG00000134480
ENSG00000198018
ENSG00000249286
ENSG00000139531
ENSG00000171943
ENSG00000079974
ENSG00000150316
ENSG00000189043
ENSG00000143748
ENSG00000214215
ENSG00000078674
ENSG00000155367
ENSG00000172197
ENSG00000254352
ENSG00000186230
ENSG00000163346
ENSG00000136167
ENSG00000151746
ENSG00000111642
ENSG00000140543
ENSG00000255921
ENSG00000130856
ENSG00000112339
ENSG00000216490
ENSG00000206337
ENSG00000272960
ENSG00000151148
ENSG00000196151
ENSG00000116691
ENSG00000181027
ENSG00000013392
ENSG00000124789
ENSG00000197375
ENSG00000151500
ENSG00000204344
ENSG00000004139
ENSG00000123444
ENSG00000235499
ENSG00000115484
ENSG00000120685
ENSG00000142208
ENSG00000196072
ENSG00000114030
ENSG00000139687
ENSG00000135976
ENSG00000124596
ENSG00000198113
ENSG00000260552
ENSG00000155959
ENSG00000271856
ENSG00000211900
ENSG00000139675
ENSG00000087263
ENSG00000163513
ENSG00000137992
ENSG00000111863
ENSG00000108641
ENSG00000153046
ENSG00000122484
ENSG00000183520
ENSG00000109854
ENSG00000185670
ENSG00000100764
ENSG00000007372
ENSG00000179840
ENSG00000088726
ENSG00000131876
ENSG00000025039
ENSG00000085788
ENSG00000137841
ENSG00000175354
ENSG00000009335
ENSG00000176593
ENSG00000138398
ENSG00000198130
ENSG00000064999
ENSG00000127922
ENSG00000101966
ENSG00000168385
ENSG00000182307
ENSG00000196531
ENSG00000173726
ENSG00000072121
ENSG00000104231
ENSG00000063601
ENSG00000185278
ENSG00000164695
ENSG00000198901
ENSG00000111335
ENSG00000188152
ENSG00000185864
ENSG00000140987
ENSG00000165733
ENSG00000237522
ENSG00000269553
ENSG00000135686
ENSG00000164182
ENSG00000128016
ENSG00000040608
ENSG00000182923
ENSG00000159199
ENSG00000144909
ENSG00000080822
ENSG00000229728
ENSG00000104164
ENSG00000074855
ENSG00000257489
ENSG00000103769
ENSG00000101558
ENSG00000263731
ENSG00000101193
ENSG00000184898
ENSG00000213918
ENSG00000114503
ENSG00000126216
ENSG00000166359
ENSG00000111142
ENSG00000130270
ENSG00000129315
ENSG00000166226
ENSG00000168491
ENSG00000118496
ENSG00000138069
ENSG00000173418
ENSG00000140332
ENSG00000272452
ENSG00000136040
ENSG00000221990
ENSG00000037749
ENSG00000160218
ENSG00000063660
ENSG00000116459
ENSG00000269958
ENSG00000166477
ENSG00000186951
ENSG00000115993
ENSG00000224094
ENSG00000272034
ENSG00000262714
ENSG00000117016
ENSG00000196839
ENSG00000166974
ENSG00000141524
ENSG00000136942
ENSG00000109790
ENSG00000114391
ENSG00000158805
ENSG00000269858
ENSG00000121743
ENSG00000259793
ENSG00000009844
ENSG00000215154
ENSG00000236129
ENSG00000115233
ENSG00000132432
ENSG00000126821
ENSG00000182742
ENSG00000137434
ENSG00000147324
ENSG00000157106
ENSG00000144868
ENSG00000155393
ENSG00000137161
ENSG00000204592
ENSG00000107290
ENSG00000175595
ENSG00000101160
ENSG00000166575
ENSG00000112293
ENSG00000109917
ENSG00000136628
ENSG00000177410
ENSG00000131848
ENSG00000200252
ENSG00000099381
ENSG00000261338
ENSG00000134644
ENSG00000115514
ENSG00000149930
ENSG00000132467
ENSG00000176978
ENSG00000167173
ENSG00000100441
ENSG00000100938
ENSG00000197961
ENSG00000159596
ENSG00000105819
ENSG00000174151
ENSG00000183597
ENSG00000106688
ENSG00000175220
ENSG00000119509
ENSG00000092208
ENSG00000182473
ENSG00000183495
ENSG00000162290
ENSG00000130772
ENSG00000111788
ENSG00000092010
ENSG00000075240
ENSG00000155313
ENSG00000273284
ENSG00000088812
ENSG00000197958
ENSG00000052749
ENSG00000189420
ENSG00000162244
ENSG00000117523
ENSG00000128050
ENSG00000120948
ENSG00000144895
ENSG00000171160
ENSG00000089127
ENSG00000260459
ENSG00000182057
ENSG00000091262
ENSG00000181555
ENSG00000154945
ENSG00000238286
ENSG00000050426
ENSG00000137776
ENSG00000122566
ENSG00000130764
ENSG00000065060
ENSG00000106635
ENSG00000108840
ENSG00000267534
ENSG00000162961
ENSG00000132466
ENSG00000147669
ENSG00000116731
ENSG00000180771
ENSG00000120705
ENSG00000130826
ENSG00000186272
ENSG00000174912
ENSG00000188452
ENSG00000269918
ENSG00000113838
ENSG00000142534
ENSG00000124787
ENSG00000145592
ENSG00000136044
ENSG00000271484
ENSG00000107938
ENSG00000221983
ENSG00000100418
ENSG00000253878
ENSG00000251259
ENSG00000258900
ENSG00000119013
ENSG00000158636
ENSG00000255031
ENSG00000236537
ENSG00000270102
ENSG00000228682
ENSG00000132549
ENSG00000141994
ENSG00000229780
ENSG00000006831
ENSG00000158480
ENSG00000204209
ENSG00000144029
ENSG00000178093
ENSG00000230409
ENSG00000127603
ENSG00000197785
ENSG00000099219
ENSG00000249859
ENSG00000021355
ENSG00000090263
ENSG00000256087
ENSG00000100242
ENSG00000128274
ENSG00000101191
ENSG00000121281
ENSG00000084092
ENSG00000215068
ENSG00000136146
ENSG00000243943
ENSG00000272980
ENSG00000198839
ENSG00000110375
ENSG00000182575
ENSG00000267765
ENSG00000110925
ENSG00000158863
ENSG00000263350
ENSG00000084207
ENSG00000153574
ENSG00000268499
ENSG00000168175
ENSG00000136143
ENSG00000167895
ENSG00000185129
ENSG00000144043
ENSG00000175741
ENSG00000173821
ENSG00000111671
ENSG00000196227
ENSG00000152240
ENSG00000090061
ENSG00000155463
ENSG00000095209
ENSG00000254911
ENSG00000104671
ENSG00000058063
ENSG00000259366
ENSG00000214114
ENSG00000178607
ENSG00000177853
ENSG00000163754
ENSG00000267381
ENSG00000108510
ENSG00000236859
ENSG00000054148
ENSG00000135164
ENSG00000250645
ENSG00000066933
ENSG00000116539
ENSG00000170004
ENSG00000105963
ENSG00000178951
ENSG00000068831
ENSG00000178789
ENSG00000007047
ENSG00000089022
ENSG00000135124
ENSG00000100580
ENSG00000140632
ENSG00000231964
ENSG00000146433
ENSG00000137267
ENSG00000154813
ENSG00000005483
ENSG00000169599
ENSG00000030066
ENSG00000092148
ENSG00000184009
ENSG00000169490
ENSG00000196975
ENSG00000149792
ENSG00000270172
ENSG00000144026
ENSG00000183208
ENSG00000079432
ENSG00000168014
ENSG00000106560
ENSG00000243317
ENSG00000197756
ENSG00000204524
ENSG00000161955
ENSG00000119397
ENSG00000267344
ENSG00000206567
ENSG00000131779
ENSG00000168438
ENSG00000233927
ENSG00000167182
ENSG00000226835
ENSG00000184271
ENSG00000172809
ENSG00000269772
ENSG00000100603
ENSG00000116521
ENSG00000167549
ENSG00000185442
ENSG00000125945
ENSG00000171680
ENSG00000204628
ENSG00000245156
ENSG00000204472
ENSG00000273343
ENSG00000160867
ENSG00000081059
ENSG00000166128
ENSG00000198034
ENSG00000238369
ENSG00000180185
ENSG00000100298
ENSG00000204390
ENSG00000132155
ENSG00000215883
ENSG00000072818
ENSG00000124784
ENSG00000229368
ENSG00000100028
ENSG00000143353
ENSG00000121957
ENSG00000173039
ENSG00000103042
ENSG00000069509
ENSG00000251562
ENSG00000131732
ENSG00000181896
ENSG00000143195
ENSG00000273271
ENSG00000271722
ENSG00000204176
ENSG00000204120
ENSG00000108774
ENSG00000187097
ENSG00000143742
ENSG00000158711
ENSG00000132005
ENSG00000167775
ENSG00000090273
ENSG00000123505
ENSG00000233178
ENSG00000068697
ENSG00000104517
ENSG00000099622
ENSG00000138297
ENSG00000119599
ENSG00000261005
ENSG00000135486
ENSG00000137200
ENSG00000175073
ENSG00000116120
ENSG00000187145
ENSG00000196081
ENSG00000171853
ENSG00000169249
ENSG00000100600
ENSG00000116030
ENSG00000038382
ENSG00000124486
ENSG00000127533
ENSG00000173163
ENSG00000126464
ENSG00000127511
ENSG00000227986
ENSG00000186468
ENSG00000260461
ENSG00000139269
ENSG00000147155
ENSG00000072364
ENSG00000172164
ENSG00000102858
ENSG00000236199
ENSG00000122008
ENSG00000255987
ENSG00000164610
ENSG00000168288
ENSG00000134375
ENSG00000162971
ENSG00000229127
ENSG00000151093
ENSG00000272211
ENSG00000143319
ENSG00000142910
ENSG00000248213
ENSG00000101166
ENSG00000153767
ENSG00000155640
ENSG00000160551
ENSG00000197782
ENSG00000077380
ENSG00000116819
ENSG00000175216
ENSG00000213762
ENSG00000155115
ENSG00000263335
ENSG00000152484
ENSG00000187961
ENSG00000241494
ENSG00000113522
ENSG00000165233
ENSG00000119899
ENSG00000188389
ENSG00000125814
ENSG00000072415
ENSG00000172345
ENSG00000256299
ENSG00000223459
ENSG00000164347
ENSG00000110315
ENSG00000259712
ENSG00000162702
ENSG00000144381
ENSG00000124562
ENSG00000001497
ENSG00000120137
ENSG00000118680
ENSG00000157895
ENSG00000151773
ENSG00000047410
ENSG00000165699
ENSG00000140391
ENSG00000135972
ENSG00000244363
ENSG00000134308
ENSG00000132510
ENSG00000144713
ENSG00000236104
ENSG00000163660
ENSG00000111371
ENSG00000171858
ENSG00000110218
ENSG00000271119
ENSG00000196655
ENSG00000152556
ENSG00000198818
ENSG00000178035
ENSG00000200534
ENSG00000151065
ENSG00000241837
ENSG00000261762
ENSG00000223914
ENSG00000230581
ENSG00000047578
ENSG00000163344
ENSG00000170242
ENSG00000198952
ENSG00000100749
ENSG00000137497
ENSG00000204428
ENSG00000170860
ENSG00000057757
ENSG00000164951
ENSG00000185163
ENSG00000146731
ENSG00000178209
ENSG00000136522
ENSG00000237441
ENSG00000109572
ENSG00000147526
ENSG00000255237
ENSG00000204991
ENSG00000080839
ENSG00000015285
ENSG00000129480
ENSG00000125434
ENSG00000163362
ENSG00000117614
ENSG00000115539
ENSG00000136490
ENSG00000215705
ENSG00000136891
ENSG00000179010
ENSG00000135999
ENSG00000153721
ENSG00000114446
ENSG00000184752
ENSG00000155974
ENSG00000197815
ENSG00000214389
ENSG00000254364
ENSG00000262902
ENSG00000249119
ENSG00000206573
ENSG00000161956
ENSG00000178988
ENSG00000272338
ENSG00000065802
ENSG00000184481
ENSG00000139174
ENSG00000196976
ENSG00000071859
ENSG00000267321
ENSG00000153107
ENSG00000175137
ENSG00000196628
ENSG00000124508
ENSG00000157426
ENSG00000140307
ENSG00000120697
ENSG00000243927
ENSG00000135913
ENSG00000265452
ENSG00000079277
ENSG00000177600
ENSG00000138381
ENSG00000233196
ENSG00000076201
ENSG00000118596
ENSG00000175104
ENSG00000077348
ENSG00000108270
ENSG00000109881
ENSG00000167526
ENSG00000198783
ENSG00000067445
ENSG00000103876
ENSG00000131051
ENSG00000176261
ENSG00000174238
ENSG00000232713
ENSG00000116001
ENSG00000235863
ENSG00000011304
ENSG00000105429
ENSG00000174233
ENSG00000071462
ENSG00000152332
ENSG00000170892
ENSG00000117592
ENSG00000207631
ENSG00000116544
ENSG00000140598
ENSG00000228544
ENSG00000205746
ENSG00000128463
ENSG00000120949
ENSG00000268357
ENSG00000111605
ENSG00000180279
ENSG00000111361
ENSG00000198205
ENSG00000164402
ENSG00000117697
ENSG00000151131
ENSG00000256323
ENSG00000102119
ENSG00000130119
ENSG00000182899
ENSG00000175048
ENSG00000158457
ENSG00000157778
ENSG00000169567
ENSG00000139055
ENSG00000224186
ENSG00000143756
ENSG00000228409
ENSG00000161970
ENSG00000166311
ENSG00000156136
ENSG00000273375
ENSG00000128694
ENSG00000142168
ENSG00000265242
ENSG00000142937
ENSG00000132141
ENSG00000197345
ENSG00000234741
ENSG00000196646
ENSG00000153914
ENSG00000159176
ENSG00000204397
ENSG00000229133
ENSG00000042317
ENSG00000270019
ENSG00000104133
ENSG00000131943
ENSG00000113312
ENSG00000107438
ENSG00000263244
ENSG00000146828
ENSG00000229870
ENSG00000207865
ENSG00000048828
ENSG00000172123
ENSG00000158615
ENSG00000119318
ENSG00000235552
ENSG00000109534
ENSG00000135480
ENSG00000105723
ENSG00000115274
ENSG00000258634
ENSG00000135677
ENSG00000140464
ENSG00000120533
ENSG00000272308
ENSG00000130340
ENSG00000126790
ENSG00000167081
ENSG00000123600
ENSG00000172493
ENSG00000144224
ENSG00000171219
ENSG00000253210
ENSG00000197081
ENSG00000259758
ENSG00000167968
ENSG00000130255
ENSG00000168778
ENSG00000237451
ENSG00000117153
ENSG00000118308
ENSG00000075539
ENSG00000167085
ENSG00000205531
ENSG00000179967
ENSG00000175970
ENSG00000154723
ENSG00000128581
ENSG00000138376
ENSG00000182487
ENSG00000081386
[truncated: 381 more rows]
