# Supplementary material for: Ancient Out-of-Africa Mitochondrial DNA Variants Associate with Distinct Mitochondrial Gene Expression Patterns
Source: PLoS Genet. 2016 Nov 3;12(11):e1006407. doi: 10.1371/journal.pgen.1006407 (PMC5094714; doi:10.1371/journal.pgen.1006407)
Supplement: S5 Table — Number of individuals per SNP is listed. Information indicated in columns E-H is available only for SNPs that passed the p-value cutoff after Bonferroni correction (4.22e-5) in the two tested groups. (XLSX) [file pgen.1006407.s010.xlsx]

## Sheet: Sheet1
SNP	Gene	t-stat	p-value	Group Size	Allele	Group Members	Additional Individuals
2617	12S	5.20136	3.32256e-07	61	T	several haplogroups
2617	16S	3.93391	0.000100238
11944	ND3	-3.02893	0.00263089
2617	ND4L	2.88334	0.00417064
16129	12S	-2.86872	0.00436365
12705	12S	2.83315	0.00486802
16129	16S	-2.77656	0.0057802
14766	CYB	-2.76169	0.00604425
2617	ND2	-2.68878	0.00750382
709	CYB	2.66227	0.00810884
11467	CO3	-2.6537	0.00831346
12372	CO3	2.6537	0.00831346
16304	16S	2.63124	0.00887205
11719	CYB	2.61354	0.00933574
15784	ND4L	-2.60231	0.00964129
16223	12S	2.57028	0.0105619
204	12S	-2.53401	0.0116985
11944	CO2	-2.5305	0.0118142
7028	CYB	-2.52173	0.0121076
11467	ND4	-2.51395	0.0123731
12372	ND4	2.51395	0.0123731
12308	CO3	-2.48032	0.0135815
14766	CO3	-2.4774	0.0136913
2706	CYB	-2.464	0.0142049
1811	ND4L	-2.45578	0.0145286
3010	CYB	-2.44368	0.0150163
2617	ND1	-2.41129	0.016395
12308	ND4	-2.39718	0.0170295
11467	ATP6	-2.39572	0.0170965
12372	ATP6	2.39572	0.0170965
3197	CO3	2.38876	0.0174185
13617	CO3	2.38876	0.0174185
1811	CYB	-2.3632	0.018647
73	CO3	-2.35839	0.0188869
9477	CO3	2.35813	0.0189
11719	CO3	2.33331	0.0201806
12308	ND4L	-2.30459	0.0217562
12308	ATP6	-2.29662	0.0222126
15784	ND4	-2.26205	0.0242885
16126	ND2	2.26157	0.0243184
16270	CO3	-2.25369	0.0248153
11944	ND4	-2.24901	0.0251143
73	CYB	-2.2407	0.0256529
9055	ND4L	2.23589	0.0259698
1811	ND4	-2.14742	0.0324253
11467	ND4L	-2.12487	0.0342764
12372	ND4L	2.12487	0.0342764
11944	CO3	-2.11809	0.0348507
2706	ND5	-2.09286	0.0370596
5046	ATP6	-2.07447	0.0387436
2706	CO3	-2.06872	0.039284
146	CYB	2.05969	0.0401452
9698	CYB	2.05734	0.0403711
7028	CO3	-2.05138	0.040951
11719	ND5	2.0488	0.0412046
16126	ND1	2.0466	0.0414211
14766	ND5	-2.03087	0.0430001
7028	ND5	-2.02661	0.0434372
11944	16S	-2.01793	0.0443378
12372	CYB	2.00779	0.0454107
11467	CYB	-2.00779	0.0454107
11944	ND1	-2.00778	0.0454113
16519	12S	-1.99723	0.0465507
11944	ATP8	-1.98078	0.0483741
14766	ATP6	-1.97755	0.0487397
9698	ND4L	1.95761	0.0510459
5046	ATP8	-1.93695	0.0535312
11719	ND4	1.92877	0.0545435
14766	ND4	-1.92167	0.0554346
310	12S	1.91645	0.0560971
11719	ATP6	1.90106	0.0580907
15784	ND5	-1.89444	0.0589658
16311	CO1	-1.87885	0.0610711
14798	ND4L	1.87804	0.0611818
12308	CYB	-1.8743	0.0616958
12705	ND4L	1.87235	0.0619662
5656	16S	1.85807	0.0639727
5046	CYB	1.85219	0.0648151
5046	ND4L	-1.85159	0.0649014
9055	CYB	1.84181	0.0663227
15784	ND2	-1.83205	0.0677683
1811	ND5	-1.82648	0.0686042
15784	ND1	-1.82115	0.069412
189	ATP8	1.81799	0.0698937
146	CO3	1.79957	0.0727631
11944	ATP6	-1.79365	0.0737055
11251	ND2	-1.79244	0.0738989
4216	ND2	1.79244	0.0738989
15452	ND2	1.79244	0.0738989
73	ND5	-1.79037	0.0742318
12308	ND5	-1.78323	0.0753886
12705	16S	1.77868	0.0761339
3197	ATP6	1.76439	0.0785122
13617	ATP6	1.76439	0.0785122
5460	ATP8	-1.75432	0.0802244
11944	CO1	-1.75289	0.080469
1811	ND6	-1.75053	0.0808771
11467	ND5	-1.74947	0.0810598
12372	ND5	1.74947	0.0810598
16362	ND1	-1.74832	0.0812583
146	ND4L	1.74783	0.0813445
16519	ND2	-1.74748	0.0814037
1888	ND1	1.74012	0.0826894
13105	ND2	-1.73729	0.0831891
7028	ATP6	-1.73674	0.0832861
16304	CO1	1.7273	0.0849692
7028	ND4	-1.72126	0.0860597
9477	ATP6	1.7159	0.0870386
16172	ND4L	-1.71329	0.0875171
2706	ATP6	-1.71283	0.0876021
11251	ND1	-1.71127	0.0878906
4216	ND1	1.71127	0.0878906
15452	ND1	1.71127	0.0878906
4917	ND1	-1.71014	0.0880992
2706	ND4	-1.70947	0.0882235
10398	16S	1.70611	0.0888474
13105	ND1	-1.70326	0.0893795
16304	12S	1.70057	0.0898853
14182	16S	-1.69911	0.0901607
16126	ND5	1.69748	0.090468
204	16S	-1.69132	0.0916391
9055	ATP8	1.68986	0.0919183
709	ND1	1.68871	0.0921384
15784	ATP6	-1.68735	0.092399
12705	ATP6	1.67859	0.0940964
195	CYB	1.67457	0.0948842
14798	CYB	1.67046	0.095696
204	CYB	1.66964	0.0958568
10398	12S	1.66892	0.0960004
8697	ND1	1.66625	0.0965318
14905	ND1	1.66625	0.0965318
10463	ND1	1.66625	0.0965318
15607	ND1	-1.66625	0.0965318
146	ND4	1.65859	0.0980664
7768	CO3	-1.65664	0.0984614
73	ND1	-1.65248	0.0993065
73	ATP6	-1.65015	0.0997817
11944	CYB	-1.64029	0.101817
310	CYB	1.64016	0.101843
1888	ND2	1.63204	0.103543
16311	ATP8	1.61894	0.106333
16362	ATP8	-1.60089	0.110275
146	CO1	1.59897	0.110703
73	ND4	-1.59406	0.111798
16183	ATP8	-1.5877	0.11323
8206	CO3	1.58756	0.113261
16304	ND2	1.5774	0.11558
9698	ND4	1.57433	0.116288
15928	ND1	1.5741	0.11634
16172	CO1	-1.57175	0.116885
16126	ATP6	1.56977	0.117344
16270	ATP6	-1.56457	0.118559
146	ND5	1.55827	0.120046
15784	CO1	-1.55725	0.120288
11944	ND2	-1.53013	0.126859
15607	ND2	-1.52959	0.126995
8697	ND2	1.52959	0.126995
14905	ND2	1.52959	0.126995
10463	ND2	1.52959	0.126995
189	ATP6	1.527	0.127638
16519	CO3	-1.52634	0.127802
14793	CO3	-1.51042	0.131812
16519	ND3	-1.50365	0.133546
16223	ND4L	1.50247	0.133849
16270	ND2	-1.49497	0.135796
8206	CYB	1.49364	0.136142
16223	ATP6	1.4909	0.136861
11467	ND6	-1.48514	0.138379
12372	ND6	1.48514	0.138379
4917	ND2	-1.47863	0.140111
204	ND4L	-1.46073	0.144959
11944	ND4L	-1.45915	0.145393
5046	ND4	-1.45694	0.146001
12308	ND6	-1.45358	0.146931
9055	ND4	1.45239	0.147262
16304	ND1	1.44644	0.14892
16311	16S	-1.44508	0.149303
195	ATP8	-1.44042	0.150615
1811	ATP6	-1.43827	0.151224
16519	ATP6	-1.43677	0.151651
15928	ND2	1.43645	0.151741
11944	ND6	-1.4343	0.152352
11914	ND4L	1.43191	0.153035
16311	ND5	-1.42567	0.154828
10398	ND3	-1.42336	0.155497
195	ND4L	-1.41958	0.156594
14766	ND2	-1.41777	0.157122
16362	ND5	-1.41375	0.158296
14798	ND4	1.4126	0.158635
16304	CO3	1.41108	0.159082
16223	16S	1.41044	0.159271
16192	ATP8	1.40839	0.159875
7768	16S	1.40708	0.160264
146	ND6	1.40599	0.160587
16304	CO2	1.40369	0.16127
16362	ND2	-1.4036	0.161298
16256	CO3	-1.40301	0.161474
9055	ND5	1.40134	0.16197
11719	ND2	1.39165	0.164887
11719	ND4L	1.39127	0.165001
15784	16S	-1.38792	0.166018
16362	ATP6	-1.38678	0.166363
12705	ND4	1.38098	0.168141
15784	ND6	-1.37888	0.168786
14798	ATP6	1.36919	0.17179
11719	ND1	1.36889	0.171884
9055	ND3	1.36707	0.172453
3197	ND2	1.36105	0.174347
13617	ND2	1.36105	0.174347
3010	CO3	-1.36078	0.174431
14766	ND4L	-1.35912	0.174957
5460	CO3	-1.35638	0.175827
16362	ND4L	-1.35615	0.175898
11719	ND6	1.3462	0.179081
12705	ND2	1.34591	0.179176
12372	CO2	1.34164	0.180557
11467	CO2	-1.34164	0.180557
146	ATP6	1.33958	0.181223
14798	ND5	1.33692	0.182091
310	ATP8	-1.3203	0.187572
13105	CO3	-1.32015	0.187621
14766	ND1	-1.31896	0.18802
2617	ND4	1.31773	0.188431
16126	CYB	1.31594	0.189031
204	ATP6	-1.31411	0.189645
5460	ATP6	-1.31148	0.19053
16304	CYB	1.31073	0.190782
2617	CO3	-1.30971	0.191126
16362	ND6	-1.30774	0.191794
15784	CO3	-1.3036	0.193201
16362	ND4	-1.29857	0.19492
16126	CO3	1.29795	0.195134
16362	ND3	-1.29297	0.196847
16189	CO1	-1.28426	0.199874
73	ND2	-1.28144	0.200862
9477	ND2	1.27893	0.201744
4917	ND5	-1.27637	0.202646
9698	ND3	1.27518	0.203067
16126	16S	1.27453	0.203295
1811	ATP8	-1.27351	0.203658
14766	ND6	-1.27336	0.203711
3197	ND4	1.27171	0.204295
13617	ND4	1.27171	0.204295
1888	CYB	1.26473	0.206784
14798	ND3	1.25718	0.209502
16126	12S	1.25121	0.211668
16311	CO3	-1.24945	0.212309
16183	ND5	-1.24465	0.214069
4917	CYB	-1.23978	0.215861
16172	ND6	-1.23968	0.215901
9477	16S	-1.23587	0.217309
3197	16S	-1.23583	0.217325
13617	16S	-1.23583	0.217325
15301	ND4L	-1.23182	0.218817
9540	ND4L	-1.23182	0.218817
10873	ND4L	-1.23182	0.218817
2617	ND6	1.22722	0.22054
1811	ND3	-1.22353	0.221927
189	ND4L	1.22286	0.22218
15607	CYB	-1.22045	0.223091
8697	CYB	1.22045	0.223091
10463	CYB	1.22045	0.223091
14905	CYB	1.22045	0.223091
16183	ND6	-1.22001	0.223256
8701	16S	1.21833	0.223896
1811	CO3	-1.21577	0.224868
150	CO1	1.21313	0.225873
12308	CO2	-1.21134	0.226558
14182	CO3	1.20962	0.227216
9477	ND4	1.20394	0.229401
8206	CO1	1.20367	0.229507
150	16S	1.20364	0.229519
16270	ND4	-1.20253	0.229945
16223	ND4	1.19695	0.232112
8206	CO2	1.19631	0.232362
2706	ND3	-1.19449	0.233069
7028	ND3	-1.19204	0.234029
8697	ND5	1.18747	0.235821
14905	ND5	1.18747	0.235821
15607	ND5	-1.18747	0.235821
10463	ND5	1.18747	0.235821
5656	CO1	1.1863	0.236285
14793	ATP6	-1.18413	0.237142
16183	16S	-1.18079	0.238462
16519	ND1	-1.17994	0.238799
8206	ATP6	1.17897	0.239188
16172	ATP8	-1.17795	0.239592
15928	ND5	1.17785	0.239633
2706	ND4L	-1.17595	0.240389
11719	ND3	1.17467	0.240903
1888	ND5	1.15972	0.246929
2617	CO2	-1.15898	0.24723
6221	ATP8	1.15777	0.247724
14766	ND3	-1.15663	0.248189
16311	ND6	-1.15404	0.249247
13590	16S	1.15372	0.249378
16519	CO2	-1.15294	0.249698
9055	ND6	1.14978	0.250996
16278	ATP8	-1.14764	0.251877
13105	ATP6	-1.14469	0.253097
5460	ND4L	-1.14404	0.253365
5046	CO2	-1.14211	0.254167
16223	ND2	1.14081	0.254707
16126	ND4	1.13782	0.255952
7768	ATP6	-1.13529	0.257006
16519	ND4	-1.13059	0.258977
16304	ND4	1.12178	0.262703
9698	ATP8	1.12044	0.263269
15928	CYB	1.11759	0.264485
5460	ND6	-1.11447	0.26582
1811	CO2	-1.11204	0.266861
16311	ND1	-1.11197	0.26689
204	ATP8	-1.11045	0.267543
7028	ND6	-1.10945	0.267973
2706	ND6	-1.10934	0.268023
10398	CO1	1.09192	0.275596
2617	CYB	-1.08993	0.276473
9698	ATP6	1.08366	0.27924
11914	ATP8	1.08287	0.279588
7028	ND4L	-1.08261	0.279704
462	ND2	-1.08127	0.280301
2617	ND3	-1.07891	0.28135
709	ND2	1.07745	0.282
11251	12S	-1.07665	0.282358
4216	12S	1.07665	0.282358
15452	12S	1.07665	0.282358
9698	ND5	1.07506	0.283066
16183	CO2	-1.07269	0.284129
16192	ND3	1.06441	0.287853
16183	ND1	-1.06286	0.288556
16311	ND2	-1.05955	0.290057
16362	CO2	-1.05647	0.291459
9698	ND6	1.05095	0.293985
2617	ATP6	-1.05024	0.294313
7028	ND2	-1.04886	0.294944
13105	ND4L	1.04408	0.297146
16362	CO1	-1.04136	0.298408
12612	ND2	-1.0377	0.300105
9055	ATP6	1.03466	0.301518
7028	ND1	-1.02712	0.305052
189	CO2	1.02682	0.305193
462	12S	-1.02565	0.305742
16189	ND3	-1.02363	0.306697
146	CO2	1.02304	0.306976
462	ATP6	-1.02153	0.307689
15784	12S	-1.02114	0.30787
13708	ATP8	-1.02017	0.30833
16172	ND5	-1.01999	0.308418
12372	ND3	1.01932	0.308733
11467	ND3	-1.01932	0.308733
146	ND2	1.01581	0.310402
15784	CO2	-1.01563	0.310484
13105	ND3	-1.00841	0.313932
8206	ND4	1.0057	0.315232
8206	ND3	1.00365	0.316221
3010	ND5	-1.00028	0.317847
310	CO3	0.999438	0.318252
16270	ND5	-0.997276	0.319298
13590	ND4L	0.997216	0.319328
189	ND4	0.99673	0.319563
73	ND6	-0.994741	0.320529
8206	ND2	0.992949	0.3214
12705	CO2	0.991628	0.322043
16304	ND3	0.991464	0.322123
16126	ND4L	0.989605	0.32303
16362	CO3	-0.982959	0.326286
146	ND1	0.975618	0.329907
73	ND4L	-0.974764	0.33033
2706	ND2	-0.969899	0.332746
709	16S	0.967516	0.333934
16189	16S	-0.967278	0.334053
12705	ND1	0.967208	0.334088
13105	ND4	-0.965409	0.334986
4917	16S	-0.962114	0.336636
709	ND4L	-0.961496	0.336946
189	CYB	-0.95703	0.339193
3010	ND6	-0.954486	0.340477
12612	ND3	-0.953348	0.341052
16294	ND1	-0.950326	0.342583
73	ND3	-0.949028	0.343241
4216	ND5	0.946459	0.344548
11251	ND5	-0.946459	0.344548
15452	ND5	0.946459	0.344548
2706	ND1	-0.945934	0.344815
13105	CO2	-0.943982	0.34581
152	12S	-0.939381	0.348163
14798	ATP8	0.937266	0.349248
16223	CO2	0.93171	0.352109
6221	16S	0.929452	0.353276
12308	ND3	-0.926958	0.354567
709	CO3	0.924997	0.355585
16519	ATP8	0.919934	0.358222
1811	CO1	-0.91678	0.35987
185	12S	0.916509	0.360012
8206	ND4L	0.91313	0.361783
16183	ND3	-0.913093	0.361803
16294	CO3	-0.912931	0.361888
13105	ND6	-0.907085	0.364967
5656	ND3	0.900665	0.368367
295	ND2	-0.900463	0.368474
16069	ND2	-0.900463	0.368474
16294	ND2	-0.895807	0.370953
12612	ATP6	-0.895129	0.371315
14793	ND3	-0.893993	0.371921
7028	CO2	-0.890926	0.373562
2706	CO2	-0.890562	0.373757
152	CO2	-0.889251	0.374461
14798	ND6	0.887811	0.375233
16192	12S	-0.883238	0.377696
10398	CYB	-0.883018	0.377814
7768	ND2	-0.878348	0.380339
10819	ATP6	0.878176	0.380432
11251	CYB	-0.870479	0.384617
4216	CYB	0.870479	0.384617
15452	CYB	0.870479	0.384617
709	ND6	0.869345	0.385236
7768	ND4	-0.867015	0.38651
16223	ND1	0.864584	0.387841
16278	ND6	0.864303	0.387996
16183	CO1	-0.863654	0.388351
185	ND4L	0.863537	0.388416
16256	ATP6	-0.863344	0.388522
11251	ATP6	-0.862594	0.388934
4216	ATP6	0.862594	0.388934
15452	ATP6	0.862594	0.388934
4917	CO3	-0.862582	0.38894
16294	CYB	-0.862472	0.389001
16519	CYB	-0.861492	0.389539
16126	CO2	0.860582	0.39004
13590	ND4	0.859419	0.39068
14793	CO2	-0.855545	0.392817
14182	ATP6	0.853623	0.39388
11914	ND4	0.852689	0.394397
11467	12S	-0.849598	0.396112
12372	12S	0.849598	0.396112
9540	ND3	0.849282	0.396287
10873	ND3	0.849282	0.396287
15301	ND3	0.849282	0.396287
5046	ND1	-0.848841	0.396532
1811	16S	-0.847854	0.397081
16126	ND6	0.847758	0.397134
14793	ND2	-0.847587	0.39723
152	ATP6	-0.846061	0.398079
10398	ND4L	-0.844599	0.398894
1888	CO3	0.844362	0.399026
16172	CO3	-0.843724	0.399382
11467	ND2	-0.842621	0.399998
12372	ND2	0.842621	0.399998
3010	ND1	-0.841201	0.400792
16129	ND1	-0.840724	0.401059
16172	12S	0.837958	0.402609
13368	ND4	-0.832881	0.405463
489	CO1	-0.826064	0.409314
152	ATP8	-0.825628	0.40956
14182	CO1	-0.821876	0.41169
2617	CO1	0.818656	0.413523
15928	16S	0.814302	0.416009
11251	16S	-0.812817	0.416859
4216	16S	0.812817	0.416859
15452	16S	0.812817	0.416859
1888	ND6	0.812091	0.417275
295	ND3	-0.81053	0.41817
16069	ND3	-0.81053	0.41817
13368	ND3	-0.810353	0.418271
16270	ND4L	-0.809325	0.418861
295	12S	-0.807033	0.420179
16069	12S	-0.807033	0.420179
8697	16S	0.802228	0.422949
14905	16S	0.802228	0.422949
15607	16S	-0.802228	0.422949
10463	16S	0.802228	0.422949
16270	12S	-0.796679	0.426161
12612	CO1	0.795426	0.426888
4917	ND6	-0.795259	0.426985
12308	12S	-0.79335	0.428095
15607	CO3	-0.792973	0.428314
8697	CO3	0.792973	0.428314
14905	CO3	0.792973	0.428314
10463	CO3	0.792973	0.428314
13708	ATP6	0.78868	0.430817
189	ND1	0.787744	0.431364
185	ND4	0.786636	0.432011
13708	ND3	0.784072	0.433512
13708	12S	0.780882	0.435383
1888	16S	0.778008	0.437074
12705	ND6	0.777798	0.437197
709	12S	0.776616	0.437894
295	ATP6	-0.774655	0.439051
16069	ATP6	-0.774655	0.439051
462	ND3	-0.774302	0.439259
16172	16S	-0.773972	0.439454
295	CO1	0.773097	0.439971
16069	CO1	0.773097	0.439971
489	ND2	0.77301	0.440022
489	ATP6	0.771551	0.440885
16311	ATP6	-0.770322	0.441613
462	ND4	-0.769113	0.442329
1811	ND1	-0.76866	0.442598
16304	ATP6	0.766722	0.443748
12705	CO3	0.766636	0.443799
13590	ATP6	0.764293	0.445192
16126	ND3	0.762999	0.445962
4917	12S	-0.761101	0.447094
12705	CO1	0.760493	0.447456
16311	ND4	-0.760326	0.447556
3010	12S	-0.75893	0.44839
5656	CO3	-0.755075	0.450696
16189	ND4	-0.754967	0.450761
152	ND3	-0.752657	0.452146
14793	ND4	-0.752203	0.452419
15784	ND3	-0.752092	0.452486
5460	ND4	-0.746413	0.455904
13368	CO1	-0.74489	0.456823
11914	ND3	0.744136	0.457278
8206	ND1	0.743743	0.457516
11914	16S	0.743453	0.457691
16183	ATP6	-0.743296	0.457786
150	ND4L	-0.738739	0.460545
5460	ND1	-0.737674	0.461192
13590	ND2	0.737255	0.461446
8701	CO1	0.735848	0.462301
16129	ND2	-0.735808	0.462325
14766	CO2	-0.730549	0.465529
10819	CO1	0.728006	0.467082
462	ND4L	-0.724974	0.468938
16192	ND6	0.724108	0.469469
14182	ND3	-0.722778	0.470284
15928	ND6	0.722238	0.470616
12308	ND2	-0.713191	0.476189
295	ND4L	-0.712284	0.476749
16069	ND4L	-0.712284	0.476749
3197	CO2	0.712279	0.476752
13617	CO2	0.712279	0.476752
5046	ND2	-0.708957	0.478809
16192	CO3	-0.706292	0.480462
12612	ND1	-0.704475	0.481591
9055	CO2	0.704454	0.481604
8701	ND1	-0.701106	0.483688
709	ATP8	-0.698749	0.485159
9477	CO2	0.695384	0.487262
13590	ND3	0.694937	0.487542
3197	CYB	0.694411	0.487871
13617	CYB	0.694411	0.487871
195	16S	0.693485	0.488451
2617	ND5	0.689607	0.490885
310	ND3	-0.686647	0.492746
12612	12S	-0.683328	0.494838
15607	ND6	-0.682466	0.495382
8697	ND6	0.682466	0.495382
14905	ND6	0.682466	0.495382
10463	ND6	0.682466	0.495382
13590	CO1	0.680334	0.496729
195	ND1	0.680057	0.496904
9540	ND2	0.678908	0.497631
10873	ND2	0.678908	0.497631
15301	ND2	0.678908	0.497631
8701	ND4	0.677464	0.498545
489	ND3	0.675085	0.500054
15784	ATP8	-0.672741	0.501542
462	ND1	-0.671021	0.502636
16183	ND4L	-0.670361	0.503056
15928	12S	0.670293	0.503099
16129	ND4L	-0.669879	0.503363
1888	12S	0.669402	0.503667
15928	CO3	0.668234	0.504411
15301	ND1	0.66796	0.504586
9540	ND1	0.66796	0.504586
10873	ND1	0.66796	0.504586
16192	16S	0.667401	0.504943
152	CO1	-0.6661	0.505773
195	ND5	-0.665229	0.506329
8701	CO2	0.664781	0.506615
6221	CO1	0.662262	0.508226
295	ND1	-0.661876	0.508473
16069	ND1	-0.661876	0.508473
16519	16S	-0.661819	0.508509
16189	ATP8	0.65743	0.511323
16189	CYB	-0.656647	0.511826
16304	ND5	0.656117	0.512167
13708	CO1	-0.65548	0.512576
204	ND4	-0.654903	0.512947
12308	ATP8	-0.653994	0.513532
150	CO3	-0.653633	0.513764
9477	CYB	0.65335	0.513946
16172	ND2	0.652899	0.514237
189	ND3	0.650315	0.515902
16362	CYB	-0.650113	0.516033
15607	12S	-0.646053	0.518656
8697	12S	0.646053	0.518656
10463	12S	0.646053	0.518656
14905	12S	0.646053	0.518656
12612	ND4L	-0.64568	0.518897
16278	ND4	0.645381	0.51909
16223	CYB	-0.644992	0.519342
14182	ND2	0.640487	0.522262
8701	ND3	-0.639159	0.523125
7768	CYB	-0.637806	0.524004
16223	CO3	0.637626	0.524122
5656	ND6	0.637623	0.524123
13590	ND1	0.636488	0.524862
10398	ND4	-0.634351	0.526253
10819	ND2	0.633874	0.526565
13368	CO2	-0.633846	0.526583
185	ATP8	-0.633642	0.526715
8701	ND4L	0.632926	0.527182
7028	CO1	0.631438	0.528154
195	CO3	0.627944	0.530437
12705	ATP8	0.627941	0.530439
152	CO3	-0.62707	0.53101
11719	CO2	0.627025	0.531039
5046	CO1	-0.626979	0.531069
462	CO2	-0.626119	0.531632
16256	ATP8	0.62459	0.532634
8701	CYB	-0.623157	0.533575
16256	ND4	-0.619104	0.536239
16270	CO2	-0.615538	0.538587
16270	CYB	-0.612171	0.54081
310	16S	0.611838	0.54103
195	ND4	-0.609682	0.542456
13105	ATP8	0.609622	0.542496
12612	ND4	-0.608059	0.543531
13368	ND2	0.607937	0.543611
16189	CO2	-0.60608	0.544842
11914	ND2	-0.605177	0.545442
195	ND3	0.605119	0.54548
11251	CO3	-0.602508	0.547214
4216	CO3	0.602508	0.547214
15452	CO3	0.602508	0.547214
462	ND5	-0.602126	0.547469
13105	16S	-0.601036	0.548193
152	ND2	-0.599685	0.549092
16256	ND2	-0.598559	0.549843
16256	CO2	-0.597754	0.550379
6221	ATP6	0.5966	0.551148
14182	ND4	0.59525	0.55205
310	ND4	0.594636	0.552459
709	ND5	0.594612	0.552475
11467	ND1	-0.593086	0.553495
12372	ND1	0.593086	0.553495
195	ATP6	-0.593082	0.553497
5046	CO3	-0.592472	0.553906
16256	ND3	-0.58822	0.556753
189	CO3	0.588039	0.556874
11914	ND1	-0.586423	0.557958
16294	ND4L	0.586047	0.55821
489	ND4L	0.585607	0.558505
3197	12S	0.584226	0.559433
13617	12S	0.584226	0.559433
13708	ND4	0.584085	0.559528
13590	12S	0.583461	0.559947
489	12S	0.582812	0.560383
8701	12S	0.582347	0.560696
6221	CO3	0.581252	0.561433
3197	ATP8	-0.577946	0.563661
13617	ATP8	-0.577946	0.563661
2706	CO1	0.576915	0.564357
462	16S	-0.573687	0.566537
6221	CO2	0.573168	0.566888
16223	CO1	0.57306	0.566961
3010	ND4	-0.57179	0.56782
13708	ND1	0.570912	0.568415
15784	CYB	-0.570908	0.568417
9698	ND1	0.570862	0.568448
10398	ND5	-0.570484	0.568705
10398	ATP6	-0.569628	0.569284
150	CO2	0.569426	0.569421
5656	ATP8	0.566023	0.57173
16278	CYB	0.564476	0.572781
9477	12S	0.563963	0.57313
13368	ND1	0.561252	0.574974
11467	CO1	-0.558508	0.576844
12372	CO1	0.558508	0.576844
9055	12S	-0.558059	0.57715
16270	ND6	-0.555718	0.578748
13368	12S	0.555608	0.578823
16129	ATP6	-0.554201	0.579785
295	ND4	-0.55298	0.580619
16069	ND4	-0.55298	0.580619
9477	ND5	0.552931	0.580653
9698	CO2	0.550411	0.582378
11914	ATP6	0.550316	0.582443
16294	16S	-0.549899	0.582729
9540	CO3	0.549283	0.583151
10873	CO3	0.549283	0.583151
15301	CO3	0.549283	0.583151
14798	ND2	0.547226	0.584562
13590	CO2	0.546908	0.58478
8206	16S	-0.54591	0.585465
14766	16S	0.545494	0.585751
12705	CYB	-0.545347	0.585852
5656	CO2	0.545167	0.585975
3010	ND3	-0.544215	0.586629
13368	ND4L	-0.544038	0.586751
3197	ND5	0.542678	0.587686
13617	ND5	0.542678	0.587686
2617	ATP8	-0.539656	0.589767
14182	CYB	0.538945	0.590257
16192	ATP6	-0.535371	0.592723
3010	ATP6	-0.534745	0.593155
14798	CO3	0.534734	0.593163
9698	12S	-0.533327	0.594135
12705	ND5	0.53206	0.595012
310	ND4L	-0.531409	0.595462
16223	ND6	0.528818	0.597257
5656	ND2	-0.5266	0.598795
11251	ND3	-0.524988	0.599914
4216	ND3	0.524988	0.599914
15452	ND3	0.524988	0.599914
15301	ATP8	-0.52224	0.601824
9540	ATP8	-0.52224	0.601824
10873	ATP8	-0.52224	0.601824
10398	ATP8	-0.522027	0.601972
13708	ND2	0.521358	0.602437
13368	ATP6	-0.520674	0.602913
7768	CO1	0.520648	0.602931
16278	ND3	0.518796	0.604221
5046	ND6	-0.518511	0.60442
10819	ND6	0.517236	0.605308
5460	CO1	-0.517203	0.605331
16278	ND2	0.517077	0.605419
16256	ND5	-0.513224	0.608109
5460	CO2	-0.512712	0.608466
16390	16S	-0.511333	0.609431
12308	ND1	-0.50969	0.61058
204	ND1	-0.50876	0.611231
10398	CO3	0.508666	0.611297
16270	ATP8	0.508168	0.611646
13105	12S	-0.508111	0.611686
11467	ATP8	-0.508093	0.611699
12372	ATP8	0.508093	0.611699
204	CO3	-0.50744	0.612156
16294	12S	-0.506641	0.612716
14793	12S	-0.505424	0.613569
150	ND2	-0.503834	0.614685
7768	ND1	-0.500998	0.616678
150	ATP6	-0.499521	0.617717
185	ND2	0.499338	0.617845
489	ND1	0.498157	0.618676
5460	ND3	-0.493728	0.621798
185	ATP6	0.493558	0.621919
14793	ATP8	0.492303	0.622804
4216	ND4L	0.490325	0.624202
15452	ND4L	0.490325	0.624202
11251	ND4L	-0.490325	0.624202
16172	ND4	-0.489256	0.624958
150	ND3	0.488768	0.625302
16172	ND1	0.488657	0.625381
16294	ATP8	0.488408	0.625557
310	CO1	0.488282	0.625646
16304	ND6	0.487132	0.626461
185	16S	0.485256	0.627789
7768	ND3	0.483373	0.629124
9477	ATP8	-0.480466	0.631187
8206	ND5	0.480434	0.63121
11719	16S	-0.479488	0.631882
5046	ND3	-0.478804	0.632368
16192	ND4	-0.476635	0.633911
16126	CO1	0.471717	0.637414
11914	ND6	0.470412	0.638345
10819	ND5	0.466281	0.641296
3010	CO2	-0.46451	0.642562
12308	CO1	-0.463317	0.643417
1888	ATP6	0.462757	0.643817
14793	ND5	-0.460589	0.645371
13590	CO3	0.458825	0.646636
4216	CO1	-0.458413	0.646931
15452	CO1	-0.458413	0.646931
11251	CO1	0.458413	0.646931
150	ND4	-0.456613	0.648224
6221	ND4L	0.453885	0.650184
310	ATP6	0.453353	0.650567
9055	CO1	0.451945	0.65158
11914	CYB	0.449526	0.653322
9540	ATP6	0.449381	0.653427
10873	ATP6	0.449381	0.653427
15301	ATP6	0.449381	0.653427
11914	12S	0.448239	0.65425
1811	12S	-0.44761	0.654703
204	ND2	-0.446675	0.655378
9698	16S	-0.446081	0.655806
11251	ND4	-0.445565	0.656178
4216	ND4	0.445565	0.656178
15452	ND4	0.445565	0.656178
13368	16S	0.443693	0.65753
16129	ATP8	-0.442326	0.658518
14798	ND1	0.440496	0.659841
9477	ND4L	0.436798	0.662519
10819	CO3	0.435226	0.663659
462	ATP8	0.43522	0.663662
150	ATP8	-0.435014	0.663813
16129	CO1	-0.434738	0.664012
13105	CO1	-0.429728	0.66765
5046	12S	-0.429361	0.667917
11914	CO1	0.427822	0.669036
11914	CO2	0.424811	0.671227
185	CO1	0.424143	0.671714
14793	ND1	0.42362	0.672096
16311	CO2	-0.422627	0.672819
8701	ATP8	0.422313	0.673048
11251	ND6	-0.41937	0.675195
4216	ND6	0.41937	0.675195
15452	ND6	0.41937	0.675195
9055	ND1	0.418942	0.675507
195	12S	0.418078	0.676139
16223	ATP8	0.416689	0.677153
489	ND4	0.41477	0.678557
3197	ND4L	0.413464	0.679512
13617	ND4L	0.413464	0.679512
16129	ND6	-0.411778	0.680746
3010	ND2	-0.409166	0.68266
310	ND1	0.40638	0.684704
14793	CO1	-0.405887	0.685066
5046	16S	-0.402398	0.687629
7768	ND4L	-0.397311	0.691373
8701	ND6	-0.395301	0.692854
185	ND5	0.395174	0.692948
9540	ND6	0.394047	0.693779
10873	ND6	0.394047	0.693779
15301	ND6	0.394047	0.693779
5656	ATP6	-0.390557	0.696355
3197	ND6	0.388831	0.697631
13617	ND6	0.388831	0.697631
8697	ATP6	0.386091	0.699656
14905	ATP6	0.386091	0.699656
15607	ATP6	-0.386091	0.699656
10463	ATP6	0.386091	0.699656
16256	ND6	-0.383737	0.701399
16192	ND2	-0.38351	0.701567
16390	CYB	0.381053	0.703388
13105	CYB	-0.380118	0.704082
709	ND3	0.377475	0.706042
16390	ATP8	0.373353	0.709105
16129	ND3	-0.372599	0.709665
16294	ND5	-0.370864	0.710956
16129	ND5	-0.369951	0.711636
7028	12S	-0.369588	0.711906
2706	12S	-0.369214	0.712185
16304	ATP8	0.368803	0.712491
16519	ND6	-0.367695	0.713316
14798	16S	-0.367626	0.713368
13708	ND4L	-0.365919	0.71464
16256	12S	-0.364741	0.715519
14798	CO2	0.364721	0.715533
10819	ND1	0.360989	0.718319
16192	ND1	0.360335	0.718808
4917	ATP6	-0.360068	0.719007
13368	ND6	-0.358921	0.719864
16270	ND1	-0.357009	0.721293
310	CO2	0.356114	0.721963
8206	12S	-0.354516	0.723159
16270	16S	0.354018	0.723532
10819	16S	0.353726	0.72375
16278	CO1	0.351059	0.725749
13368	ND5	0.350794	0.725947
295	ATP8	0.348155	0.727927
16069	ATP8	0.348155	0.727927
16183	CO3	-0.348124	0.72795
5656	ND4L	0.3478	0.728193
8701	ATP6	0.34616	0.729424
310	ND6	0.345674	0.729789
5460	CYB	0.344828	0.730424
16304	ND4L	0.342309	0.732317
13590	CYB	0.341614	0.73284
16189	ND6	-0.341096	0.733229
13368	CYB	0.33867	0.735056
16311	12S	-0.335815	0.737206
5656	ND1	-0.335355	0.737552
12612	ATP8	0.335133	0.737719
8701	ND2	-0.334206	0.738418
16294	ND4	0.329597	0.741896
16390	ATP6	0.327861	0.743207
16129	CO3	-0.327456	0.743513
16294	CO2	0.326701	0.744083
73	CO2	-0.325993	0.744618
11944	12S	-0.325911	0.744681
16270	ND3	-0.325557	0.744948
189	ND2	0.325197	0.74522
7028	16S	0.324457	0.74578
12705	ND3	0.320931	0.748449
16278	ND1	0.320474	0.748794
185	CO3	0.320222	0.748985
16183	ND2	-0.319041	0.74988
6221	CYB	-0.318403	0.750363
709	ATP6	-0.314822	0.753079
4917	CO1	-0.313759	0.753885
204	ND5	0.311969	0.755244
16192	CO1	0.308403	0.757954
185	ND3	0.308044	0.758226
15928	ATP6	0.305554	0.760121
10819	ATP8	-0.305538	0.760133
12308	16S	0.304981	0.760556
295	16S	-0.304889	0.760626
16069	16S	-0.304889	0.760626
150	ND1	-0.303138	0.76196
7768	ND5	-0.298174	0.765742
14182	ND1	0.296873	0.766734
13368	CO3	-0.296656	0.7669
9055	16S	-0.295622	0.767689
462	CO3	-0.294223	0.768756
16256	ND1	0.293825	0.76906
16390	ND4L	0.293582	0.769246
709	ND4	-0.29341	0.769377
152	ND4	-0.292543	0.770039
3197	ND3	0.292404	0.770145
13617	ND3	0.292404	0.770145
16390	CO2	0.290824	0.771353
9477	ND6	0.289962	0.772012
11719	12S	0.287453	0.773931
6221	ND3	0.286174	0.774909
12372	16S	-0.286133	0.77494
11467	16S	0.286133	0.77494
13708	ND6	-0.285405	0.775498
13590	ND6	0.283741	0.776772
8206	ND6	0.2831	0.777262
204	CO2	-0.276506	0.782318
5046	ND5	-0.276438	0.78237
8206	ATP8	0.273941	0.784287
7768	12S	-0.27298	0.785025
2706	ATP8	-0.269162	0.787959
489	ND6	-0.267585	0.789171
11944	ND5	-0.266909	0.789692
16390	ND3	0.265637	0.790671
11914	ND5	0.265498	0.790778
189	CO1	0.264714	0.791381
9698	CO3	0.263804	0.792082
5460	ND5	-0.262434	0.793136
16256	CO1	-0.261422	0.793916
189	ND6	0.260434	0.794678
16390	ND4	0.258724	0.795996
73	12S	-0.25697	0.797349
16270	CO1	-0.244561	0.806936
14182	12S	0.244393	0.807065
310	ND5	0.244136	0.807264
152	CYB	0.242181	0.808778
14793	ND6	-0.241412	0.809373
709	CO1	0.240887	0.809779
73	16S	0.240446	0.810121
10398	CO2	0.239602	0.810775
6221	ND2	-0.238806	0.811392
16278	CO3	0.238298	0.811785
10819	CYB	0.237126	0.812693
9477	ND3	0.234577	0.81467
204	ND3	-0.231991	0.816676
73	ATP8	0.229028	0.818977
15928	ND3	-0.227819	0.819916
15928	CO1	0.227588	0.820095
13105	ND5	-0.227336	0.820292
16189	ND5	-0.22605	0.821291
10819	ND4L	0.22562	0.821624
9540	CO2	0.222763	0.823846
10873	CO2	0.222763	0.823846
15301	CO2	0.222763	0.823846
10398	ND2	-0.22064	0.825497
14798	CO1	0.219917	0.82606
14793	CYB	-0.217684	0.827798
16192	CYB	-0.216913	0.828399
16311	ND3	0.216853	0.828445
16256	ND4L	0.214309	0.830427
4917	ND4	-0.213932	0.830721
16223	ND3	0.213152	0.831329
150	ND6	-0.212416	0.831903
8701	ND5	0.211682	0.832474
5460	ND2	-0.211394	0.832699
16172	CYB	-0.211132	0.832903
16362	16S	-0.210507	0.833391
9698	ND2	0.209003	0.834564
14766	CO1	0.208873	0.834665
16172	CO2	-0.207465	0.835764
16256	CYB	-0.201384	0.840511
16183	ND4	-0.200151	0.841475
14182	ATP8	-0.199885	0.841683
14182	CO2	-0.199619	0.841891
16294	ND6	-0.196273	0.844507
13708	CO3	0.195172	0.845368
16278	ND4L	-0.192229	0.847671
9540	CYB	0.191611	0.848155
10873	CYB	0.191611	0.848155
15301	CYB	0.191611	0.848155
16519	ND4L	-0.190993	0.848639
2706	16S	0.189626	0.849709
5656	12S	0.188366	0.850696
13708	ND5	-0.188199	0.850827
73	CO1	0.18457	0.85367
3010	16S	-0.183881	0.85421
13368	ATP8	-0.183644	0.854396
14793	16S	0.183137	0.854793
489	CO3	0.181779	0.855858
16294	ND3	0.17966	0.857521
14793	ND4L	-0.17885	0.858155
7768	ATP8	0.178695	0.858278
15607	ATP8	-0.178505	0.858427
10463	ATP8	0.178505	0.858427
8697	ATP8	0.178505	0.858427
14905	ATP8	0.178505	0.858427
1888	CO1	0.175869	0.860496
152	ND6	0.173827	0.862099
3197	ND1	0.173655	0.862234
13617	ND1	0.173655	0.862234
16129	CO2	-0.17126	0.864115
14182	ND6	-0.170857	0.864432
13708	CO2	0.170329	0.864847
1811	ND2	0.170246	0.864912
16278	ND5	0.169032	0.865866
195	CO2	-0.168487	0.866295
14766	12S	-0.167954	0.866713
146	ND3	0.167917	0.866743
15301	ND5	-0.167865	0.866783
9540	ND5	-0.167865	0.866783
10873	ND5	-0.167865	0.866783
15607	CO1	-0.16671	0.867691
8697	CO1	0.16671	0.867691
14905	CO1	0.16671	0.867691
10463	CO1	0.16671	0.867691
16256	16S	0.162925	0.870669
16189	CO3	0.162508	0.870997
16189	ATP6	0.162239	0.871209
16278	16S	-0.162001	0.871395
462	ND6	0.161915	0.871463
5460	16S	0.161581	0.871726
16311	ND4L	-0.161114	0.872094
3010	ATP8	-0.15879	0.873923
12612	ND5	-0.157612	0.874851
7768	ND6	-0.156529	0.875704
16390	ND5	0.154863	0.877016
9698	CO1	0.154855	0.877023
10819	CO2	0.153724	0.877913
4917	ND3	0.153525	0.87807
185	ND6	-0.152977	0.878502
13708	CYB	0.149978	0.880866
4917	CO2	-0.149966	0.880875
489	ATP8	-0.149883	0.880941
15928	ND4L	-0.147329	0.882954
16172	ND3	-0.146991	0.883221
1888	ND4	0.146415	0.883675
12612	CYB	-0.145718	0.884225
462	CO1	0.144242	0.88539
10398	ND1	-0.138914	0.889595
11914	CO3	-0.138466	0.889949
16278	CO2	0.138337	0.890051
5656	ND5	-0.135559	0.892245
7768	CO2	-0.133843	0.893602
146	12S	0.132921	0.89433
11719	CO1	-0.132115	0.894967
11251	ATP8	0.131285	0.895623
4216	ATP8	-0.131285	0.895623
15452	ATP8	-0.131285	0.895623
15301	CO1	-0.131186	0.895701
9540	CO1	-0.131186	0.895701
10873	CO1	-0.131186	0.895701
9477	CO1	-0.130769	0.896031
152	ND4L	-0.130397	0.896325
16223	ND5	0.1301	0.89656
8701	CO3	-0.127924	0.89828
189	16S	0.127082	0.898946
9540	ND4	0.127021	0.898995
10873	ND4	0.127021	0.898995
15301	ND4	0.127021	0.898995
12612	16S	-0.1241	0.901305
16278	ATP6	-0.123587	0.901711
3197	CO1	-0.121406	0.903437
13617	CO1	-0.121406	0.903437
146	16S	-0.120747	0.903958
3010	ND4L	-0.119876	0.904648
5460	12S	0.119359	0.905058
16390	ND2	-0.118442	0.905784
146	ATP8	-0.118383	0.90583
10819	ND4	0.11701	0.906918
10463	ND3	-0.113815	0.909447
8697	ND3	-0.113815	0.909447
14905	ND3	-0.113815	0.909447
15607	ND3	0.113815	0.909447
16129	CYB	-0.113318	0.909841
9055	CO3	0.112428	0.910547
489	CO2	-0.11173	0.9111
16192	ND5	-0.110796	0.91184
295	ND5	-0.110271	0.912256
16069	ND5	-0.110271	0.912256
16126	ATP8	0.108664	0.913529
12612	CO3	-0.10566	0.915911
152	ND5	0.104858	0.916547
16183	CYB	-0.104536	0.916802
16390	CO1	-0.103856	0.917341
16311	CYB	-0.103199	0.917862
9477	ND1	0.103064	0.917969
295	ND6	0.102759	0.918211
16069	ND6	0.102759	0.918211
7028	ATP8	-0.101582	0.919145
150	ND5	0.0975561	0.922339
6221	ND1	0.0958085	0.923726
16294	CO1	0.0958016	0.923731
9540	16S	0.0950028	0.924365
10873	16S	0.0950028	0.924365
15301	16S	0.0950028	0.924365
5656	ND4	0.0949686	0.924392
150	12S	-0.0932644	0.925745
14182	ND5	0.0921399	0.926638
16189	ND2	-0.0910689	0.927488
15928	ND4	0.0909726	0.927565
14182	ND4L	0.0898279	0.928474
16183	12S	-0.0888132	0.92928
310	ND2	-0.0887818	0.929305
10819	ND3	0.0877515	0.930123
1888	ND4L	-0.0876671	0.93019
16390	ND6	0.0863043	0.931272
204	ND6	-0.0858466	0.931636
1888	CO2	0.0849767	0.932327
9055	ND2	0.0846426	0.932592
16390	CO3	0.0843235	0.932846
12612	ND6	0.0823741	0.934395
189	ND5	-0.0820057	0.934688
195	CO1	-0.0810501	0.935447
16189	12S	0.0804471	0.935926
13590	ATP8	0.0767854	0.938837
6221	ND5	0.074787	0.940426
16192	ND4L	0.0735341	0.941422
462	CYB	-0.0733593	0.941561
16278	12S	0.0648359	0.948341
189	12S	0.0640644	0.948954
16294	ATP6	-0.0615006	0.950995
15607	ND4L	0.0603445	0.951915
8697	ND4L	-0.0603445	0.951915
14905	ND4L	-0.0603445	0.951915
10463	ND4L	-0.0603445	0.951915
185	ND1	0.0592524	0.952784
15301	12S	-0.0585543	0.953339
9540	12S	-0.0585543	0.953339
10873	12S	-0.0585543	0.953339
16390	12S	-0.0580174	0.953767
15607	CO2	-0.0558674	0.955478
8697	CO2	0.0558674	0.955478
14905	CO2	0.0558674	0.955478
10463	CO2	0.0558674	0.955478
16189	ND1	-0.0548904	0.956256
14766	ATP8	-0.0526141	0.958069
709	CO2	0.0522996	0.958319
3010	CO1	-0.0520984	0.958479
195	ND2	-0.0519476	0.958599
152	ND1	-0.0500803	0.960086
489	16S	0.0493735	0.960649
16189	ND4L	-0.0490323	0.960921
204	CO1	-0.0481656	0.961611
295	CO2	0.0452106	0.963964
16069	CO2	0.0452106	0.963964
16172	ATP6	-0.0445211	0.964514
4917	ATP8	-0.0442258	0.964749
16192	CO2	-0.0442195	0.964754
15607	ND4	-0.042177	0.966381
10463	ND4	0.042177	0.966381
8697	ND4	0.042177	0.966381
14905	ND4	0.042177	0.966381
6221	ND4	0.0420818	0.966457
16519	CO1	0.0368668	0.970612
6221	12S	0.0366602	0.970776
1888	ATP8	0.0358967	0.971385
14798	12S	0.0350169	0.972086
16519	ND5	-0.034924	0.97216
295	CO3	-0.0341047	0.972813
16069	CO3	-0.0341047	0.972813
195	ND6	0.0317144	0.974717
1888	ND3	-0.0295017	0.976481
13590	ND5	-0.0254928	0.979676
295	CYB	0.0224389	0.98211
16069	CYB	0.0224389	0.98211
152	16S	-0.0219547	0.982496
489	ND5	0.0213197	0.983002
5656	CYB	-0.0209196	0.983321
12612	CO2	-0.018791	0.985018
13708	16S	0.0186147	0.985159
15928	CO2	0.0178245	0.985789
185	CO2	0.0174061	0.986122
6221	ND6	0.0164264	0.986903
150	CYB	-0.0158118	0.987393
4917	ND4L	-0.0141318	0.988733
489	CYB	-0.0116664	0.990698
185	CYB	-0.00948563	0.992437
10819	12S	0.00928047	0.9926
16390	ND1	0.00926435	0.992613
11251	CO2	-0.00673634	0.994629
4216	CO2	0.00673634	0.994629
15452	CO2	0.00673634	0.994629
10398	ND6	0.0065239	0.994798
16129	ND4	-0.00628829	0.994986
15928	ATP8	-0.00504944	0.995974
16362	12S	0.00212481	0.998306
11719	ATP8	-2.93898e-06	0.999998
