# Supplementary material for: Ancient Out-of-Africa Mitochondrial DNA Variants Associate with Distinct Mitochondrial Gene Expression Patterns
Source: PLoS Genet. 2016 Nov 3;12(11):e1006407. doi: 10.1371/journal.pgen.1006407 (PMC5094714; doi:10.1371/journal.pgen.1006407)
Supplement: S6 Table — Number of individuals per SNP is listed. Information indicated in columns E-H is available only for SNPs that passed the p-value cutoff after Bonferroni correction (5.48e-5) in the two tested groups. (XLSX) [file pgen.1006407.s011.xlsx]

## Sheet: Sheet1
SNP	Gene	t-stat	p-value	Group Size	Allele	Group Content	Additional Individuals
9477	MT-TW	-7.28518	1.69032e-10	3	A	L3b1a7a
16304	MT-TA	-7.09508	3.98486e-10	1	C	L3e2b2
9477	MT-TC	-6.7712	1.69831e-09	3	A	L3b1a7a
6221	MT-TC	-5.97163	5.61075e-08	16	A; C	all L3b	L3e1b1; L1c3b2; L3e1a3b; L3e1; L2e1
9477	MT-TS2	-5.1108	2.01953e-06	3	A	L3b1a7a
16362	MT-TC	-4.44766	2.67206e-05	16	C	all L3b	L3d5a; L2e1a; L3d5a; L2b1a3; L0a1a2; L2b1b; - L3b1a
73	MT-TI	3.56214	0.000612494
5460	MT-TI	3.33485	0.00127759
9477	MT-TE	-3.28078	0.00151485
152	MT-TA	3.1456	0.002301
16362	MT-TM	-3.08005	0.00280654
2617	MT-TE	-2.96328	0.00397065
1018	MT-TC	2.91195	0.00461201
6221	MT-TM	-2.85488	0.00543641
3594	MT-TC	-2.80861	0.00620186
4104	MT-TC	-2.80861	0.00620186
7256	MT-TC	-2.80861	0.00620186
13650	MT-TC	-2.80861	0.00620186
769	MT-TC	2.80861	0.00620186
16183	MT-TT	2.7673	0.00696745
16129	MT-TI	2.75219	0.00726851
195	MT-TA	2.70566	0.00827148
9477	MT-TA	-2.68415	0.00877637
16362	MT-TW	-2.65149	0.00959712
1888	MT-TI	-2.64624	0.00973526
16278	MT-TA	-2.61644	0.0105545
3010	MT-TL1	2.5926	0.0112544
16172	MT-TA	-2.58105	0.0116084
3010	MT-TE	2.45464	0.0161922
4104	MT-TL1	-2.43718	0.0169392
769	MT-TL1	2.43718	0.0169392
3594	MT-TL1	-2.43718	0.0169392
7256	MT-TL1	-2.43718	0.0169392
13650	MT-TL1	-2.43718	0.0169392
13105	MT-TC	2.3967	0.01879
73	MT-TA	-2.39448	0.0188966
1018	MT-TL1	2.37358	0.0199262
14905	MT-TT	-2.34867	0.0212182
5046	MT-TY	-2.33788	0.0218004
16270	MT-TY	2.33788	0.0218004
16172	MT-TT	-2.3268	0.0224135
152	MT-TC	2.30711	0.0235396
11914	MT-TE	2.30006	0.0239554
709	MT-TI	-2.2833	0.0249688
3010	MT-TM	2.2714	0.025711
709	MT-TY	-2.25632	0.0266796
16126	MT-TY	-2.25072	0.0270471
13708	MT-TH	2.24916	0.0271508
195	MT-TC	2.23319	0.0282277
185	MT-TI	2.22192	0.0290103
6221	MT-TE	-2.21327	0.0296231
195	MT-TI	-2.1777	0.0322667
6221	MT-TW	-2.17171	0.0327313
15301	MT-TP	2.13606	0.0356204
16278	MT-TL1	-2.1129	0.0376135
16278	MT-TC	2.10208	0.0385775
16311	MT-TC	2.08172	0.0404485
2352	MT-TI	-2.06449	0.0420934
16294	MT-TL2	-2.04255	0.0442713
150	MT-TL2	2.01905	0.0467102
182	MT-TA	-1.99623	0.049187
146	MT-TL1	1.98396	0.0505658
13708	MT-TW	1.96272	0.0530284
5460	MT-TA	-1.9496	0.0546011
2352	MT-TY	-1.94818	0.0547731
13708	MT-TP	1.94511	0.0551479
10819	MT-TT	1.92912	0.0571336
16183	MT-TL2	1.92536	0.0576085
6221	MT-TP	-1.92457	0.0577088
1018	MT-TL2	1.91016	0.0595662
16311	MT-TA	-1.90125	0.0607399
6221	MT-TI	1.88339	0.0631498
310	MT-TC	-1.88292	0.0632141
182	MT-TP	1.86594	0.0655819
310	MT-TW	-1.863	0.0659991
769	MT-TH	1.8529	0.0674513
4104	MT-TH	-1.8529	0.0674513
3594	MT-TH	-1.8529	0.0674513
7256	MT-TH	-1.8529	0.0674513
13650	MT-TH	-1.8529	0.0674513
13708	MT-TL1	1.83895	0.0694989
4216	MT-TG	-1.82347	0.0718326
8206	MT-TL1	1.81601	0.0729796
13590	MT-TL1	1.81601	0.0729796
16390	MT-TL1	1.81601	0.0729796
2416	MT-TL1	1.81601	0.0729796
10115	MT-TL1	1.81601	0.0729796
150	MT-TC	-1.81523	0.0731012
15784	MT-TE	1.81212	0.073584
1018	MT-TA	1.80718	0.0743581
16223	MT-TL1	1.80463	0.0747593
1018	MT-TH	1.80185	0.0751995
189	MT-TY	1.80118	0.0753067
3010	MT-TP	1.77288	0.0799167
189	MT-TC	-1.76741	0.0808354
195	MT-TE	1.73916	0.0857133
13105	MT-TW	1.73778	0.0859589
13708	MT-TY	1.73443	0.0865535
11914	MT-TL2	1.72728	0.0878375
9477	MT-TF	-1.72045	0.0890761
5460	MT-TM	-1.71338	0.0903753
146	MT-TE	1.7114	0.0907415
5046	MT-TA	1.70536	0.0918667
16270	MT-TA	-1.70536	0.0918667
16294	MT-TL1	-1.68749	0.0952637
152	MT-TL1	1.67631	0.0974402
182	MT-TC	-1.66807	0.0990696
4104	MT-TA	-1.65238	0.102235
769	MT-TA	1.65238	0.102235
3594	MT-TA	-1.65238	0.102235
7256	MT-TA	-1.65238	0.102235
13650	MT-TA	-1.65238	0.102235
15301	MT-TY	1.65004	0.102714
9221	MT-TL1	-1.64356	0.10405
150	MT-TL1	1.63989	0.104812
2416	MT-TC	1.63663	0.105494
8206	MT-TC	1.63663	0.105494
10115	MT-TC	1.63663	0.105494
13590	MT-TC	1.63663	0.105494
16390	MT-TC	1.63663	0.105494
4104	MT-TL2	-1.63471	0.105896
769	MT-TL2	1.63471	0.105896
3594	MT-TL2	-1.63471	0.105896
7256	MT-TL2	-1.63471	0.105896
13650	MT-TL2	-1.63471	0.105896
16183	MT-TA	1.62976	0.106942
709	MT-TL1	1.62345	0.108286
709	MT-TA	1.61862	0.109324
10819	MT-TL2	1.61633	0.109817
2416	MT-TY	1.60821	0.111586
10115	MT-TY	1.60821	0.111586
8206	MT-TY	1.60821	0.111586
13590	MT-TY	1.60821	0.111586
16390	MT-TY	1.60821	0.111586
16129	MT-TP	-1.60687	0.111882
2352	MT-TT	-1.6046	0.11238
9221	MT-TE	-1.60413	0.112483
2352	MT-TC	1.60042	0.113305
2416	MT-TH	1.59671	0.114132
8206	MT-TH	1.59671	0.114132
10115	MT-TH	1.59671	0.114132
13590	MT-TH	1.59671	0.114132
16390	MT-TH	1.59671	0.114132
146	MT-TW	1.58482	0.11681
152	MT-TH	1.57659	0.118695
195	MT-TL1	1.57117	0.119948
2617	MT-TR	1.56849	0.120572
2416	MT-TE	1.56698	0.120924
10115	MT-TE	1.56698	0.120924
8206	MT-TE	1.56698	0.120924
13590	MT-TE	1.56698	0.120924
16390	MT-TE	1.56698	0.120924
15784	MT-TL2	1.56549	0.121274
15301	MT-TC	-1.56157	0.122195
9221	MT-TC	-1.56013	0.122535
310	MT-TM	1.54333	0.126555
11914	MT-TI	1.53946	0.127497
150	MT-TW	-1.53802	0.127848
16223	MT-TM	1.53799	0.127854
11914	MT-TM	1.53634	0.128258
150	MT-TI	1.52677	0.130621
185	MT-TA	-1.52409	0.131288
11944	MT-TA	1.5217	0.131885
16129	MT-TY	1.51842	0.132709
4216	MT-TP	-1.51112	0.134556
16362	MT-TI	1.50649	0.135739
182	MT-TH	-1.50546	0.136003
9221	MT-TH	-1.49172	0.139564
1888	MT-TY	-1.49048	0.139889
16183	MT-TI	1.48805	0.140527
2352	MT-TG	-1.4824	0.14202
204	MT-TM	-1.47931	0.142842
9221	MT-TY	-1.47816	0.143151
16183	MT-TG	1.46225	0.147449
13105	MT-TM	1.46214	0.14748
146	MT-TH	1.46005	0.14805
11914	MT-TC	1.45447	0.149588
16311	MT-TF	1.45106	0.150531
11914	MT-TL1	1.44692	0.151686
16311	MT-TY	-1.4414	0.153235
146	MT-TY	1.43141	0.156067
16362	MT-TP	1.43065	0.156286
2416	MT-TW	1.42717	0.157282
8206	MT-TW	1.42717	0.157282
10115	MT-TW	1.42717	0.157282
13590	MT-TW	1.42717	0.157282
16390	MT-TW	1.42717	0.157282
10819	MT-TL1	1.42556	0.157744
185	MT-TY	1.42353	0.158332
146	MT-TA	1.41633	0.160422
15784	MT-TL1	1.41338	0.161283
1018	MT-TT	1.40515	0.163708
195	MT-TW	1.40289	0.16438
11944	MT-TC	1.40228	0.164561
15784	MT-TP	1.39359	0.167161
150	MT-TA	1.39163	0.167754
16129	MT-TC	1.38861	0.168668
13105	MT-TP	1.3838	0.170129
195	MT-TM	1.38272	0.17046
1018	MT-TW	1.37773	0.17199
310	MT-TG	-1.3756	0.172647
2617	MT-TA	1.37202	0.173754
2617	MT-TF	1.37043	0.174249
204	MT-TA	1.36631	0.175533
204	MT-TP	-1.36407	0.176235
5460	MT-TL1	-1.357	0.178461
15784	MT-TM	1.34934	0.180896
16223	MT-TF	1.3475	0.181487
16189	MT-TT	-1.34348	0.182779
2352	MT-TL2	-1.34302	0.182927
16278	MT-TL2	-1.33054	0.186984
16189	MT-TC	1.32929	0.187394
189	MT-TH	1.32789	0.187855
152	MT-TW	1.32456	0.188952
310	MT-TL2	-1.32141	0.189997
16183	MT-TP	-1.31558	0.191939
182	MT-TL1	-1.31504	0.192118
769	MT-TW	1.29794	0.197905
4104	MT-TW	-1.29794	0.197905
3594	MT-TW	-1.29794	0.197905
7256	MT-TW	-1.29794	0.197905
13650	MT-TW	-1.29794	0.197905
16172	MT-TI	1.29792	0.197911
8206	MT-TA	1.29754	0.198041
13590	MT-TA	1.29754	0.198041
16390	MT-TA	1.29754	0.198041
2416	MT-TA	1.29754	0.198041
10115	MT-TA	1.29754	0.198041
146	MT-TM	1.29312	0.199558
16311	MT-TT	1.29242	0.199797
9221	MT-TW	-1.28888	0.20102
9221	MT-TA	-1.27651	0.205337
16311	MT-TP	-1.27391	0.206251
16362	MT-TH	-1.26939	0.20785
9477	MT-TG	-1.26822	0.208265
146	MT-TC	1.26577	0.209136
10819	MT-TI	1.26554	0.20922
5046	MT-TI	-1.26457	0.209566
16270	MT-TI	1.26457	0.209566
1018	MT-TE	1.26257	0.210279
11944	MT-TE	1.25716	0.212222
16256	MT-TL2	-1.25566	0.212761
1888	MT-TP	-1.25311	0.213685
73	MT-TE	1.24954	0.21498
2352	MT-TH	1.2494	0.215032
189	MT-TI	-1.24304	0.217352
204	MT-TE	-1.23169	0.221544
16126	MT-TA	1.22878	0.222628
185	MT-TE	1.2263	0.223553
11944	MT-TL2	1.22625	0.223574
16294	MT-TE	-1.21986	0.225971
11914	MT-TP	1.21878	0.226381
3594	MT-TT	-1.21844	0.226509
4104	MT-TT	-1.21844	0.226509
7256	MT-TT	-1.21844	0.226509
13650	MT-TT	-1.21844	0.226509
769	MT-TT	1.21844	0.226509
310	MT-TI	-1.21768	0.226796
2416	MT-TP	1.21572	0.22754
8206	MT-TP	1.21572	0.22754
10115	MT-TP	1.21572	0.22754
13590	MT-TP	1.21572	0.22754
16390	MT-TP	1.21572	0.22754
9221	MT-TP	-1.20838	0.230332
310	MT-TT	-1.20182	0.23285
16256	MT-TR	-1.20109	0.233131
9221	MT-TL2	-1.19973	0.233657
195	MT-TY	-1.1768	0.242638
2352	MT-TM	1.17271	0.244267
1018	MT-TF	1.16196	0.248581
9477	MT-TL2	-1.15899	0.249785
16519	MT-TI	-1.15307	0.25219
182	MT-TI	1.1484	0.254103
16183	MT-TC	1.14744	0.254497
13105	MT-TE	1.14658	0.254851
16223	MT-TH	1.14652	0.254874
16172	MT-TM	1.14422	0.255822
16172	MT-TE	1.14034	0.257424
16183	MT-TF	1.14011	0.257519
310	MT-TS2	-1.13613	0.259172
16172	MT-TL2	-1.13584	0.259292
16304	MT-TG	1.13397	0.260071
73	MT-TC	1.13259	0.260647
9221	MT-TT	-1.13247	0.260699
8206	MT-TL2	1.13214	0.260834
13590	MT-TL2	1.13214	0.260834
16390	MT-TL2	1.13214	0.260834
2416	MT-TL2	1.13214	0.260834
10115	MT-TL2	1.13214	0.260834
16519	MT-TA	-1.13111	0.261266
16311	MT-TW	1.13065	0.261457
16256	MT-TF	-1.12856	0.262337
13105	MT-TA	-1.1247	0.26396
13105	MT-TR	-1.11187	0.269404
16256	MT-TE	-1.11119	0.269694
11944	MT-TL1	1.10356	0.272972
310	MT-TA	-1.09899	0.274949
310	MT-TH	-1.09876	0.275052
13708	MT-TG	1.09643	0.276061
182	MT-TE	1.0885	0.279525
16294	MT-TG	-1.08847	0.279539
16362	MT-TY	1.08581	0.280705
16304	MT-TL2	1.08333	0.281799
16294	MT-TC	-1.07929	0.283586
11914	MT-TT	1.07858	0.283901
16223	MT-TP	1.06745	0.288862
10819	MT-TH	-1.066	0.289516
204	MT-TC	1.06549	0.289744
16172	MT-TF	-1.06153	0.29153
16311	MT-TH	-1.06104	0.291749
6221	MT-TY	1.05748	0.293362
16362	MT-TE	-1.04779	0.297776
13708	MT-TM	1.04632	0.298452
16294	MT-TA	-1.04282	0.30006
16129	MT-TF	1.04026	0.301241
2617	MT-TW	-1.03544	0.30347
182	MT-TW	-1.03499	0.303679
204	MT-TG	-1.03438	0.303965
2617	MT-TM	-1.03289	0.304657
2416	MT-TT	1.02791	0.306976
8206	MT-TT	1.02791	0.306976
10115	MT-TT	1.02791	0.306976
13590	MT-TT	1.02791	0.306976
16390	MT-TT	1.02791	0.306976
769	MT-TE	1.02535	0.308179
3594	MT-TE	-1.02535	0.308179
7256	MT-TE	-1.02535	0.308179
13650	MT-TE	-1.02535	0.308179
4104	MT-TE	-1.02535	0.308179
16304	MT-TI	1.02496	0.308358
1888	MT-TT	-1.01961	0.310879
14905	MT-TL2	-1.01872	0.311295
709	MT-TM	1.01433	0.313375
13105	MT-TY	1.01346	0.313787
16189	MT-TY	-1.01273	0.314134
189	MT-TP	1.01116	0.314877
10819	MT-TC	-1.01066	0.315117
16129	MT-TM	-1.00793	0.316418
16126	MT-TL1	1.00767	0.316544
16278	MT-TS2	1.00678	0.316966
10398	MT-TG	-1.00255	0.318992
16172	MT-TC	1.00012	0.320158
16129	MT-TT	0.997298	0.321519
1888	MT-TL2	-0.9954	0.322435
16183	MT-TM	-0.990209	0.32495
16304	MT-TC	0.985804	0.327095
152	MT-TT	-0.985078	0.327449
10819	MT-TG	0.985052	0.327461
16278	MT-TT	-0.980065	0.329902
16311	MT-TI	0.965194	0.337251
13105	MT-TI	-0.964477	0.337609
15784	MT-TC	0.964457	0.337618
146	MT-TP	0.96089	0.339399
6221	MT-TL1	-0.960345	0.339671
16126	MT-TI	-0.956526	0.341585
16270	MT-TC	-0.956198	0.341749
5046	MT-TC	0.956198	0.341749
16270	MT-TL1	-0.95019	0.344774
5046	MT-TL1	0.95019	0.344774
150	MT-TT	0.947212	0.34628
16294	MT-TY	-0.946147	0.34682
709	MT-TC	0.941287	0.34929
11944	MT-TY	0.938468	0.350727
13105	MT-TF	-0.934789	0.352609
4104	MT-TF	-0.921832	0.359288
769	MT-TF	0.921832	0.359288
3594	MT-TF	-0.921832	0.359288
7256	MT-TF	-0.921832	0.359288
13650	MT-TF	-0.921832	0.359288
11914	MT-TG	0.921658	0.359378
16192	MT-TH	-0.920463	0.359998
189	MT-TL1	0.919361	0.360571
16256	MT-TI	-0.917645	0.361464
16294	MT-TH	-0.91716	0.361716
189	MT-TA	0.914501	0.363103
150	MT-TF	0.912362	0.36422
189	MT-TE	0.911518	0.364662
15301	MT-TI	-0.909022	0.365971
13105	MT-TS2	0.907389	0.366828
15301	MT-TL1	-0.907223	0.366916
13105	MT-TL2	-0.907173	0.366941
16270	MT-TE	0.900159	0.37064
5046	MT-TE	-0.900159	0.37064
16189	MT-TP	-0.894767	0.373499
10819	MT-TF	0.892252	0.374837
2617	MT-TL1	-0.890497	0.375773
16189	MT-TG	-0.88841	0.376888
16126	MT-TC	0.888158	0.377022
195	MT-TH	0.888061	0.377074
16362	MT-TS2	-0.886825	0.377736
195	MT-TR	-0.874878	0.384165
16278	MT-TH	-0.874542	0.384347
16192	MT-TF	-0.873383	0.384974
16256	MT-TT	-0.869186	0.387252
16519	MT-TT	-0.865108	0.389473
152	MT-TL2	0.854355	0.395368
16304	MT-TW	0.853948	0.395592
182	MT-TM	0.851726	0.396817
11944	MT-TT	0.850214	0.397652
11914	MT-TY	0.849331	0.39814
15784	MT-TA	0.8482	0.398766
16278	MT-TY	-0.843887	0.401158
310	MT-TR	-0.843149	0.401568
16129	MT-TL2	0.842229	0.40208
9477	MT-TP	-0.841138	0.402687
16172	MT-TP	0.840108	0.403261
14905	MT-TC	0.839838	0.403412
13708	MT-TE	0.834222	0.40655
15301	MT-TF	-0.832325	0.407614
16519	MT-TE	-0.826192	0.411064
5046	MT-TG	-0.826046	0.411146
16270	MT-TG	0.826046	0.411146
16311	MT-TG	0.825771	0.411301
10398	MT-TL2	-0.820225	0.414437
16129	MT-TW	0.81903	0.415115
709	MT-TH	0.812711	0.418709
2352	MT-TE	-0.811021	0.419673
16294	MT-TI	-0.809932	0.420295
16223	MT-TL2	0.80807	0.42136
3010	MT-TL2	0.806178	0.422444
204	MT-TY	0.80562	0.422764
152	MT-TF	0.804	0.423694
5460	MT-TY	0.803679	0.423878
3010	MT-TG	0.802005	0.42484
10819	MT-TS2	-0.800053	0.425964
4216	MT-TR	-0.795533	0.428573
15784	MT-TT	0.794344	0.429261
16223	MT-TE	0.791796	0.430737
6221	MT-TL2	0.786817	0.43363
15784	MT-TG	0.785905	0.434161
9221	MT-TF	-0.783191	0.435744
16189	MT-TL1	0.781712	0.436608
16172	MT-TG	-0.778034	0.438761
3010	MT-TA	0.774162	0.441034
16172	MT-TH	0.773309	0.441536
16256	MT-TG	-0.773166	0.44162
16192	MT-TP	0.772255	0.442157
1888	MT-TF	-0.768876	0.444149
13105	MT-TH	0.768119	0.444596
16362	MT-TL1	-0.762022	0.448207
16278	MT-TF	-0.760893	0.448877
204	MT-TT	0.754208	0.452859
10819	MT-TM	-0.752379	0.453952
16189	MT-TH	0.750889	0.454843
310	MT-TF	-0.750873	0.454853
182	MT-TF	-0.749976	0.45539
16294	MT-TF	-0.749769	0.455514
14905	MT-TW	0.747632	0.456795
150	MT-TG	0.74753	0.456856
185	MT-TG	0.743502	0.459277
16223	MT-TI	0.737678	0.462791
16519	MT-TL2	-0.737244	0.463053
11944	MT-TR	-0.733906	0.465074
5460	MT-TH	-0.733619	0.465248
5460	MT-TE	0.733494	0.465324
15301	MT-TL2	-0.733172	0.465519
14182	MT-TL1	0.731196	0.466719
11944	MT-TH	0.731097	0.466779
5460	MT-TG	0.729522	0.467736
146	MT-TT	0.729244	0.467905
14182	MT-TA	0.729138	0.46797
16294	MT-TM	-0.72786	0.468748
1018	MT-TI	0.724979	0.470504
2617	MT-TL2	0.724633	0.470715
10819	MT-TA	0.724034	0.471081
3010	MT-TI	0.723825	0.471208
4216	MT-TC	-0.717551	0.475049
15784	MT-TY	0.716304	0.475814
16256	MT-TA	-0.709011	0.480305
709	MT-TG	-0.702638	0.484247
14905	MT-TA	-0.697823	0.487238
16294	MT-TT	-0.697609	0.487372
4216	MT-TL2	-0.697604	0.487374
2617	MT-TG	-0.69751	0.487433
189	MT-TT	0.693041	0.490218
16270	MT-TM	-0.692664	0.490454
5046	MT-TM	0.692664	0.490454
1888	MT-TL1	0.688954	0.492774
16519	MT-TL1	-0.688032	0.493351
5460	MT-TL2	0.687096	0.493937
13708	MT-TR	0.684793	0.495382
16223	MT-TG	0.684331	0.495673
2617	MT-TH	0.676847	0.500385
146	MT-TR	-0.676246	0.500765
146	MT-TL2	0.674749	0.501711
16126	MT-TM	0.672534	0.503112
9477	MT-TT	-0.671392	0.503835
11944	MT-TW	0.670849	0.50418
16223	MT-TW	-0.668192	0.505865
10398	MT-TH	0.665273	0.50772
1888	MT-TE	0.662205	0.509675
189	MT-TS2	-0.656961	0.513024
13708	MT-TC	0.652688	0.515761
16304	MT-TF	0.649984	0.517498
16189	MT-TS2	0.647265	0.519246
16278	MT-TM	0.64559	0.520326
15784	MT-TH	0.645476	0.520399
14905	MT-TR	0.64534	0.520487
195	MT-TL2	0.642405	0.522381
14182	MT-TC	-0.641767	0.522793
189	MT-TR	-0.637921	0.525281
8206	MT-TM	0.637491	0.52556
13590	MT-TM	0.637491	0.52556
16390	MT-TM	0.637491	0.52556
2416	MT-TM	0.637491	0.52556
10115	MT-TM	0.637491	0.52556
16189	MT-TA	-0.635817	0.526645
204	MT-TH	0.633835	0.527932
195	MT-TG	-0.630577	0.530049
2352	MT-TS2	0.625852	0.533129
6221	MT-TS2	-0.624928	0.533733
16311	MT-TL2	0.621424	0.536024
11914	MT-TF	0.620508	0.536624
3010	MT-TR	0.615327	0.540022
195	MT-TT	0.614687	0.540443
16256	MT-TP	-0.614186	0.540772
16304	MT-TR	0.614174	0.54078
182	MT-TG	0.611169	0.542758
5460	MT-TT	0.610886	0.542944
2352	MT-TL1	-0.605421	0.546551
1888	MT-TG	-0.605288	0.546639
73	MT-TG	0.604936	0.546872
16126	MT-TE	-0.604097	0.547427
9221	MT-TR	0.602227	0.548665
14905	MT-TI	-0.601267	0.549301
16519	MT-TS2	-0.601188	0.549354
709	MT-TP	-0.600871	0.549563
6221	MT-TA	0.599447	0.550508
13105	MT-TG	-0.599341	0.550578
16270	MT-TF	-0.598534	0.551114
5046	MT-TF	0.598534	0.551114
16519	MT-TR	-0.598422	0.551188
11914	MT-TR	-0.597751	0.551634
14182	MT-TS2	0.597451	0.551833
10398	MT-TS2	0.593112	0.554719
73	MT-TL2	0.592993	0.554798
16126	MT-TG	-0.59263	0.55504
15784	MT-TW	0.590904	0.556191
152	MT-TI	-0.590369	0.556547
16183	MT-TW	-0.590353	0.556558
10398	MT-TW	-0.589902	0.556859
1888	MT-TR	-0.586712	0.558989
4216	MT-TT	-0.58489	0.560208
5046	MT-TP	-0.584442	0.560508
16270	MT-TP	0.584442	0.560508
182	MT-TY	0.583644	0.561042
152	MT-TR	-0.582706	0.561671
16223	MT-TY	0.575434	0.566554
13708	MT-TI	-0.57474	0.567022
150	MT-TS2	-0.574292	0.567323
3594	MT-TM	-0.571341	0.569313
4104	MT-TM	-0.571341	0.569313
7256	MT-TM	-0.571341	0.569313
13650	MT-TM	-0.571341	0.569313
769	MT-TM	0.571341	0.569313
16129	MT-TE	0.570496	0.569882
16189	MT-TM	0.564935	0.573642
4216	MT-TI	-0.559885	0.577066
15301	MT-TA	-0.557947	0.578382
16304	MT-TT	0.555212	0.580243
16183	MT-TS2	-0.553994	0.581072
16129	MT-TH	0.553909	0.58113
16192	MT-TS2	-0.55215	0.582329
15301	MT-TE	0.550889	0.58319
709	MT-TS2	-0.550492	0.58346
9221	MT-TM	-0.550278	0.583607
16311	MT-TL1	0.550219	0.583647
4216	MT-TA	0.54984	0.583906
73	MT-TT	0.547516	0.585494
310	MT-TE	0.546307	0.586321
6221	MT-TH	-0.545713	0.586727
10398	MT-TA	0.541681	0.589489
16362	MT-TT	0.541117	0.589876
16278	MT-TW	0.541016	0.589946
16172	MT-TS2	0.538882	0.591411
709	MT-TL2	-0.53524	0.593915
3010	MT-TH	0.534723	0.594271
2352	MT-TA	0.531521	0.596477
3594	MT-TI	-0.531251	0.596664
4104	MT-TI	-0.531251	0.596664
7256	MT-TI	-0.531251	0.596664
13650	MT-TI	-0.531251	0.596664
769	MT-TI	0.531251	0.596664
16126	MT-TP	-0.531138	0.596742
6221	MT-TR	0.52771	0.599108
10398	MT-TM	0.526146	0.60019
6221	MT-TF	0.524035	0.601651
14905	MT-TS2	0.521	0.603754
11914	MT-TH	0.520549	0.604067
16278	MT-TR	0.513664	0.608852
14182	MT-TP	0.509642	0.611655
1018	MT-TM	0.505951	0.614232
1018	MT-TG	0.505393	0.614622
189	MT-TW	-0.502756	0.616468
204	MT-TW	0.50218	0.61687
16304	MT-TY	-0.495453	0.621589
13708	MT-TT	0.493597	0.622895
10819	MT-TW	-0.491794	0.624163
15784	MT-TR	-0.48747	0.627211
14905	MT-TF	-0.485517	0.628589
146	MT-TI	-0.480379	0.632221
185	MT-TP	0.475898	0.635397
4216	MT-TY	0.475394	0.635755
769	MT-TP	-0.472109	0.638088
3594	MT-TP	0.472109	0.638088
4104	MT-TP	0.472109	0.638088
7256	MT-TP	0.472109	0.638088
13650	MT-TP	0.472109	0.638088
16192	MT-TY	0.471308	0.638657
11914	MT-TW	0.469037	0.640273
2416	MT-TG	0.468323	0.640781
10115	MT-TG	0.468323	0.640781
8206	MT-TG	0.468323	0.640781
13590	MT-TG	0.468323	0.640781
16390	MT-TG	0.468323	0.640781
16362	MT-TR	0.466756	0.641898
11944	MT-TP	0.466551	0.642044
13708	MT-TA	-0.462346	0.645043
16126	MT-TF	0.462151	0.645182
2617	MT-TY	-0.457408	0.648573
16304	MT-TH	0.455418	0.649998
15301	MT-TH	-0.454527	0.650636
73	MT-TM	0.452879	0.651817
16519	MT-TC	-0.449201	0.654457
185	MT-TS2	0.446924	0.656094
16256	MT-TC	-0.446771	0.656204
8206	MT-TR	-0.446189	0.656623
13590	MT-TR	-0.446189	0.656623
16390	MT-TR	-0.446189	0.656623
2416	MT-TR	-0.446189	0.656623
10115	MT-TR	-0.446189	0.656623
4216	MT-TF	0.441263	0.66017
769	MT-TR	-0.440568	0.660671
3594	MT-TR	0.440568	0.660671
4104	MT-TR	0.440568	0.660671
7256	MT-TR	0.440568	0.660671
13650	MT-TR	0.440568	0.660671
15784	MT-TS2	0.440164	0.660962
16189	MT-TF	0.438523	0.662146
189	MT-TG	-0.434964	0.664718
16294	MT-TS2	-0.434777	0.664853
16311	MT-TM	0.433848	0.665525
182	MT-TS2	0.433183	0.666005
1888	MT-TA	0.432582	0.66644
16126	MT-TH	0.430541	0.667918
16183	MT-TE	-0.428431	0.669447
2352	MT-TP	-0.428306	0.669538
4216	MT-TW	0.427402	0.670194
4216	MT-TH	0.421638	0.674379
16126	MT-TT	0.419114	0.676216
16294	MT-TW	-0.417765	0.677198
310	MT-TL1	0.412166	0.681281
10398	MT-TI	0.411777	0.681565
14905	MT-TG	-0.40852	0.683944
16270	MT-TH	-0.401738	0.688909
5046	MT-TH	0.401738	0.688909
15784	MT-TI	0.399717	0.690392
16256	MT-TS2	-0.397879	0.691741
14182	MT-TH	0.397478	0.692035
146	MT-TG	-0.397149	0.692277
185	MT-TT	0.394737	0.694049
16172	MT-TY	0.383861	0.702063
2352	MT-TF	-0.380226	0.704749
2617	MT-TP	0.379402	0.705358
185	MT-TL2	0.378609	0.705945
14905	MT-TY	0.376408	0.707574
182	MT-TT	-0.376335	0.707628
16256	MT-TW	-0.376047	0.707841
2352	MT-TW	0.37531	0.708387
1888	MT-TW	0.373869	0.709455
16311	MT-TR	0.362934	0.717577
5460	MT-TW	-0.361661	0.718524
16223	MT-TC	0.361263	0.718821
16304	MT-TS2	0.356601	0.722295
73	MT-TY	0.353628	0.724514
11944	MT-TF	0.351956	0.725763
16183	MT-TY	-0.34942	0.727659
9477	MT-TH	0.346819	0.729605
14182	MT-TL2	0.345316	0.730731
150	MT-TE	0.345124	0.730874
73	MT-TW	-0.343941	0.73176
204	MT-TF	0.342995	0.73247
15784	MT-TF	0.342759	0.732646
10819	MT-TY	0.342719	0.732676
769	MT-TG	0.342376	0.732933
3594	MT-TG	-0.342376	0.732933
4104	MT-TG	-0.342376	0.732933
7256	MT-TG	-0.342376	0.732933
13650	MT-TG	-0.342376	0.732933
1018	MT-TP	-0.341166	0.733841
152	MT-TE	0.340284	0.734503
150	MT-TY	-0.340146	0.734606
16192	MT-TG	0.33608	0.737659
16362	MT-TA	-0.334536	0.738819
11914	MT-TS2	0.332235	0.740549
15301	MT-TT	-0.332118	0.740638
195	MT-TS2	0.331993	0.740731
6221	MT-TT	0.328722	0.743194
3010	MT-TT	0.327977	0.743755
195	MT-TF	0.3277	0.743963
14905	MT-TL1	-0.322446	0.747926
5460	MT-TS2	0.321266	0.748816
16129	MT-TA	0.321179	0.748882
10398	MT-TT	0.320452	0.749431
16304	MT-TL1	0.318099	0.751209
16126	MT-TL2	0.317253	0.751848
195	MT-TP	0.317153	0.751924
1888	MT-TS2	-0.317137	0.751936
9477	MT-TR	0.311809	0.755968
2617	MT-TT	-0.308177	0.75872
16362	MT-TG	0.305237	0.76095
4216	MT-TE	-0.302978	0.762665
16256	MT-TM	0.302717	0.762863
2416	MT-TF	0.301476	0.763806
8206	MT-TF	0.301476	0.763806
10115	MT-TF	0.301476	0.763806
13590	MT-TF	0.301476	0.763806
16390	MT-TF	0.301476	0.763806
13105	MT-TT	-0.299124	0.765593
2617	MT-TI	0.298554	0.766027
16172	MT-TW	0.286444	0.775252
13105	MT-TL1	-0.28367	0.77737
16294	MT-TR	0.279767	0.780352
204	MT-TS2	-0.277878	0.781797
16311	MT-TE	0.277138	0.782363
16362	MT-TL2	0.276666	0.782724
16192	MT-TC	-0.275687	0.783474
10398	MT-TC	-0.274335	0.784509
189	MT-TF	-0.27356	0.785103
152	MT-TM	-0.27349	0.785156
14182	MT-TF	0.273325	0.785282
16223	MT-TA	-0.262982	0.793216
1018	MT-TY	0.256394	0.798281
16129	MT-TL1	0.254889	0.799439
4216	MT-TS2	0.254695	0.799589
14905	MT-TP	0.252787	0.801058
152	MT-TG	-0.252121	0.801571
16256	MT-TL1	0.252107	0.801582
10398	MT-TP	0.249326	0.803725
9477	MT-TM	0.246661	0.80578
16304	MT-TP	0.242691	0.808844
709	MT-TR	-0.242142	0.809268
14182	MT-TE	0.235095	0.814714
16189	MT-TR	0.231954	0.817144
4104	MT-TY	-0.231851	0.817224
769	MT-TY	0.231851	0.817224
3594	MT-TY	-0.231851	0.817224
7256	MT-TY	-0.231851	0.817224
13650	MT-TY	-0.231851	0.817224
11944	MT-TM	0.231601	0.817418
9221	MT-TG	-0.228993	0.819438
3010	MT-TY	-0.22813	0.820106
16519	MT-TM	0.22661	0.821284
150	MT-TP	0.223912	0.823376
150	MT-TH	-0.21759	0.828282
14182	MT-TY	-0.216534	0.829103
16278	MT-TI	0.216233	0.829337
16256	MT-TH	0.212262	0.832423
16223	MT-TR	0.212083	0.832562
16304	MT-TM	0.211835	0.832755
13708	MT-TS2	0.210261	0.83398
16192	MT-TA	0.209481	0.834586
16183	MT-TH	-0.206231	0.837116
16192	MT-TM	-0.206054	0.837253
6221	MT-TG	0.205948	0.837336
204	MT-TR	-0.203552	0.839202
10398	MT-TE	-0.202957	0.839665
152	MT-TS2	0.198415	0.843205
16519	MT-TY	-0.197804	0.843682
16362	MT-TF	0.197543	0.843886
14182	MT-TT	0.197427	0.843976
14182	MT-TG	0.197346	0.844039
10819	MT-TE	0.19562	0.845386
185	MT-TH	-0.195451	0.845518
1888	MT-TM	-0.18797	0.851359
1018	MT-TR	-0.187245	0.851925
152	MT-TY	0.181491	0.856424
14905	MT-TH	0.180835	0.856938
185	MT-TF	0.177519	0.859533
2416	MT-TI	-0.175513	0.861104
8206	MT-TI	-0.175513	0.861104
10115	MT-TI	-0.175513	0.861104
13590	MT-TI	-0.175513	0.861104
16390	MT-TI	-0.175513	0.861104
5046	MT-TT	0.172887	0.863161
16270	MT-TT	-0.172887	0.863161
10398	MT-TF	-0.172406	0.863538
9477	MT-TL1	0.171664	0.864119
16129	MT-TG	0.170251	0.865227
16126	MT-TR	0.169878	0.865519
9477	MT-TY	0.169689	0.865668
16519	MT-TH	-0.16707	0.867721
204	MT-TL1	-0.165132	0.869242
4216	MT-TL1	-0.164527	0.869716
13708	MT-TL2	-0.162365	0.871413
73	MT-TH	-0.156148	0.876295
1888	MT-TH	-0.156108	0.876327
16270	MT-TL2	-0.151378	0.880045
5046	MT-TL2	0.151378	0.880045
16172	MT-TR	-0.151082	0.880278
10398	MT-TR	-0.14606	0.884228
16294	MT-TP	0.14147	0.887842
3010	MT-TF	-0.141168	0.88808
1888	MT-TC	0.140404	0.888681
14905	MT-TE	-0.139245	0.889594
73	MT-TP	-0.137445	0.891012
185	MT-TL1	-0.135241	0.892749
5046	MT-TS2	-0.133963	0.893756
16270	MT-TS2	0.133963	0.893756
16519	MT-TP	-0.13334	0.894247
204	MT-TL2	0.132947	0.894557
16278	MT-TG	0.132934	0.894567
5460	MT-TR	-0.132906	0.894589
16304	MT-TE	0.129675	0.897137
16278	MT-TE	0.128207	0.898295
4216	MT-TM	0.12482	0.900968
152	MT-TP	-0.123721	0.901835
14182	MT-TI	0.122996	0.902408
15301	MT-TG	0.122827	0.902541
185	MT-TM	-0.122559	0.902753
3010	MT-TW	0.121537	0.90356
146	MT-TS2	0.120079	0.904711
16256	MT-TY	-0.117745	0.906554
16189	MT-TL2	-0.117699	0.906591
189	MT-TL2	0.115846	0.908054
16192	MT-TL2	0.115775	0.908111
16192	MT-TI	0.114198	0.909356
16129	MT-TS2	-0.111727	0.911309
16189	MT-TW	0.109836	0.912805
16183	MT-TL1	-0.109049	0.913427
13708	MT-TF	-0.107425	0.914711
14182	MT-TW	-0.106311	0.915592
310	MT-TP	0.10594	0.915885
150	MT-TR	-0.103459	0.917848
14182	MT-TM	-0.102517	0.918594
16192	MT-TL1	-0.0988876	0.921466
16519	MT-TW	-0.0980965	0.922092
5046	MT-TR	-0.0978865	0.922258
16270	MT-TR	0.0978865	0.922258
1018	MT-TS2	0.0968049	0.923115
16192	MT-TW	-0.0964359	0.923407
5046	MT-TW	-0.0963475	0.923477
16270	MT-TW	0.0963475	0.923477
16129	MT-TR	-0.0948314	0.924677
73	MT-TF	-0.0942042	0.925174
185	MT-TC	0.0936646	0.925601
16172	MT-TL1	0.0923242	0.926663
189	MT-TM	-0.0886719	0.929556
3010	MT-TC	-0.0852935	0.932233
16519	MT-TF	0.0852851	0.93224
16223	MT-TS2	0.08524	0.932276
16311	MT-TS2	-0.0815496	0.935201
182	MT-TL2	-0.081454	0.935277
2617	MT-TC	0.0809884	0.935646
16192	MT-TT	-0.0778344	0.938147
2617	MT-TS2	0.0756188	0.939904
709	MT-TT	-0.0733732	0.941686
16189	MT-TI	0.0727172	0.942206
9477	MT-TI	0.0714915	0.943179
14182	MT-TR	0.0700517	0.944321
16223	MT-TT	0.0696729	0.944622
16189	MT-TE	0.0658503	0.947655
310	MT-TY	-0.0623137	0.950463
14905	MT-TM	-0.060922	0.951568
16519	MT-TG	0.0588041	0.95325
73	MT-TS2	0.0575058	0.954281
5460	MT-TF	-0.0550046	0.956267
11944	MT-TS2	-0.0534445	0.957506
204	MT-TI	0.0529291	0.957916
2352	MT-TR	-0.0524667	0.958283
11944	MT-TI	0.0517858	0.958824
10398	MT-TL1	0.0500179	0.960228
3010	MT-TS2	-0.0493914	0.960726
185	MT-TW	-0.0417602	0.96679
9221	MT-TI	0.0405994	0.967713
15301	MT-TW	0.0398335	0.968322
11944	MT-TG	0.0395555	0.968543
16126	MT-TS2	0.036955	0.97061
709	MT-TF	-0.0361946	0.971214
150	MT-TM	-0.0355119	0.971757
9221	MT-TS2	0.035464	0.971795
146	MT-TF	0.0345385	0.972531
16183	MT-TR	-0.0337003	0.973197
709	MT-TE	-0.033003	0.973751
15301	MT-TR	0.0316056	0.974862
8206	MT-TS2	0.0306299	0.975638
13590	MT-TS2	0.0306299	0.975638
16390	MT-TS2	0.0306299	0.975638
2416	MT-TS2	0.0306299	0.975638
10115	MT-TS2	0.0306299	0.975638
15301	MT-TM	0.0301264	0.976039
10398	MT-TY	0.0281834	0.977583
5460	MT-TC	0.0252976	0.979878
15301	MT-TS2	0.0207239	0.983516
709	MT-TW	0.0186675	0.985151
10819	MT-TP	0.018529	0.985261
10819	MT-TR	-0.0183274	0.985422
185	MT-TR	0.015495	0.987674
5460	MT-TP	-0.0151128	0.987978
16192	MT-TE	0.0133927	0.989347
4104	MT-TS2	-0.0126759	0.989917
769	MT-TS2	0.0126759	0.989917
3594	MT-TS2	-0.0126759	0.989917
7256	MT-TS2	-0.0126759	0.989917
13650	MT-TS2	-0.0126759	0.989917
73	MT-TL1	-0.0101448	0.99193
16278	MT-TP	0.00531218	0.995774
182	MT-TR	0.00506392	0.995972
11914	MT-TA	0.00446821	0.996446
16192	MT-TR	0.00268257	0.997866
73	MT-TR	0.00107251	0.999147
16126	MT-TW	-0.000429694	0.999658
