# Supplementary material for: Ancient Out-of-Africa Mitochondrial DNA Variants Associate with Distinct Mitochondrial Gene Expression Patterns
Source: PLoS Genet. 2016 Nov 3;12(11):e1006407. doi: 10.1371/journal.pgen.1006407 (PMC5094714; doi:10.1371/journal.pgen.1006407)
Supplement: S8 Table — (XLSX) [file pgen.1006407.s013.xlsx]

## Sheet: Sheet1
GO molecular function	Homo sapiens - REFLIST (20972)	Observed	Expected	Fold enrichment	P-value
RNA binding (GO:0003723)	1617	368	150.2	2.45	2.3e-53
nucleic acid binding (GO:0003676)	4039	659	375.17	1.76	1.38e-48
poly(A) RNA binding (GO:0044822)	1159	289	107.65	2.68	6.24e-48
heterocyclic compound binding (GO:1901363)	5910	854	548.95	1.56	8.49e-46
organic cyclic compound binding (GO:0097159)	5991	859	556.48	1.54	9.03e-45
binding (GO:0005488)	14268	1580	1325.29	1.19	3.24e-35
molecular_function (GO:0003674)	17018	1776	1580.73	1.12	9.45e-32
protein binding (GO:0005515)	10751	1253	998.61	1.25	5.28e-28
signaling receptor activity (GO:0038023)	1407	38	130.69	0.29	3.07e-19
transmembrane receptor activity (GO:0099600)	1351	35	125.49	0.28	3.37e-19
transmembrane signaling receptor activity (GO:0004888)	1299	33	120.66	0.27	9.97e-19
receptor activity (GO:0004872)	1661	54	154.28	0.35	1.58e-18
molecular transducer activity (GO:0060089)	1661	54	154.28	0.35	1.58e-18
G-protein coupled receptor activity (GO:0004930)	883	15	82.02	< 0.2	8.97e-17
structural constituent of ribosome (GO:0003735)	224	72	20.81	3.46	2.24e-15
signal transducer activity (GO:0004871)	1748	69	162.36	0.42	2.38e-14
catalytic activity (GO:0003824)	5908	700	548.77	1.28	1.59e-10
nucleotide binding (GO:0000166)	2398	325	222.74	1.46	9.54e-09
nucleoside phosphate binding (GO:1901265)	2399	325	222.83	1.46	1e-08
small molecule binding (GO:0036094)	2576	343	239.27	1.43	1.78e-08
DNA binding (GO:0003677)	2501	332	232.31	1.43	6.04e-08
chromatin binding (GO:0003682)	450	90	41.8	2.15	9.78e-08
transcription factor activity, protein binding (GO:0000988)	593	109	55.08	1.98	1.16e-07
transcription factor activity, transcription factor binding (GO:0000989)	589	108	54.71	1.97	1.63e-07
transcription cofactor activity (GO:0003712)	543	101	50.44	2	3.23e-07
macromolecular complex binding (GO:0044877)	1260	180	117.04	1.54	3.49e-05
transferase activity (GO:0016740)	2417	306	224.5	1.36	5.06e-05
purine nucleoside binding (GO:0001883)	1866	243	173.32	1.4	0.000218
nucleoside-triphosphatase activity (GO:0017111)	772	119	71.71	1.66	0.000289
nucleoside binding (GO:0001882)	1873	243	173.98	1.4	0.000292
transcription coactivator activity (GO:0003713)	298	59	27.68	2.13	0.000309
purine ribonucleoside triphosphate binding (GO:0035639)	1853	240	172.12	1.39	0.000402
purine ribonucleoside binding (GO:0032550)	1863	241	173.05	1.39	0.000415
pyrophosphatase activity (GO:0016462)	812	123	75.42	1.63	0.000434
ribonucleoside binding (GO:0032549)	1866	241	173.32	1.39	0.000469
hydrolase activity, acting on acid anhydrides, in phosphorus-containing anhydrides (GO:0016818)	815	123	75.7	1.62	0.000524
purine nucleotide binding (GO:0017076)	1908	245	177.23	1.38	0.000573
ATP binding (GO:0005524)	1505	201	139.79	1.44	0.000607
hydrolase activity, acting on acid anhydrides (GO:0016817)	818	123	75.98	1.62	0.000631
purine ribonucleotide binding (GO:0032555)	1895	243	176.02	1.38	0.000717
adenyl ribonucleotide binding (GO:0032559)	1542	204	143.23	1.42	0.000935
ribonucleotide binding (GO:0032553)	1911	244	177.5	1.37	0.000936
adenyl nucleotide binding (GO:0030554)	1553	205	144.25	1.42	0.00101
ATPase activity (GO:0016887)	441	74	40.96	1.81	0.00427
mRNA binding (GO:0003729)	158	36	14.68	2.45	0.00427
serine-type endopeptidase activity (GO:0004252)	215	3	19.97	< 0.2	0.00788
translation factor activity, RNA binding (GO:0008135)	110	28	10.22	2.74	0.008
calcium ion binding (GO:0005509)	713	33	66.23	0.5	0.0092
metal ion binding (GO:0046872)	4170	468	387.33	1.21	0.0112
cation binding (GO:0043169)	4209	469	390.96	1.2	0.0228
cation channel activity (GO:0005261)	299	8	27.77	0.29	0.0245
cytokine activity (GO:0005125)	221	4	20.53	< 0.2	0.0266
hydrolase activity (GO:0016787)	2532	299	235.19	1.27	0.0266
translation initiation factor activity (GO:0003743)	57	18	5.29	3.4	0.0287
structural molecule activity (GO:0005198)	764	108	70.96	1.52	0.0464
ion binding (GO:0043167)	4363	481	405.26	1.19	0.0496
Unclassified (UNCLASSIFIED)	3954	172	367.27	0.47	0
