# Supplementary material for: Ancient Out-of-Africa Mitochondrial DNA Variants Associate with Distinct Mitochondrial Gene Expression Patterns
Source: PLoS Genet. 2016 Nov 3;12(11):e1006407. doi: 10.1371/journal.pgen.1006407 (PMC5094714; doi:10.1371/journal.pgen.1006407)
Supplement: S9 Table — Information indicated in columns B-C is available only for SNPs that passed the p-value cutoff after Bonferroni correction (6.52e-6) in the two tested groups. (XLSX) [file pgen.1006407.s014.xlsx]

## Sheet: Sheet1
SNP	nDNA Gene	Region	Differentialy expressed mtDNA Gene	t-stat	p-value - nDNA Genotype Association
rs28495024	PTCD1	UTR-3	ND2	5.65194	4.84237e-08
rs4665			12S	5.47143	1.20037e-07
rs28495024			ND6	5.3949	1.75292e-07
rs28495024			CO1	5.2371	3.78077e-07
rs28495024	PTCD1	UTR-3	CO2	5.23306	3.85503e-07
rs6739788			ND2	-5.14881	5.77087e-07
rs16967742	MRPS7	UTR-5	ND2	-5.07015	8.37504e-07
rs6739788	PNPT1	UTR-3	CO1	-4.97552	1.30362e-06
rs7594497			ND2	4.94741	1.48499e-06
rs6739788			CO2	-4.87092	2.1109e-06
rs667894	HEMK1	UTR-3	ND2	-4.84504	2.37542e-06
rs7594497	PNPT1	missense N>D	CO1	4.84221	2.40619e-06
rs667894	HEMK1	UTR-3	CO2	-4.81593	2.71129e-06
rs2003499	PTCD1	UTR-3	CO2	4.80162	2.89281e-06
rs10938024	GRSF1	UTR-3	ND2	-4.80139	2.89587e-06
rs7594497	PNPT1	missense N>D	CO2	4.78363	3.13779e-06
rs2003499			ND2	4.72865	4.01669e-06
rs667894	HEMK1	UTR-3	CO1	-4.72862	4.01726e-06
rs16967742	MRPS7	UTR-5	CO2	-4.71047	4.35649e-06
rs7694924	GRSF1	UTR-3	ND2	-4.67396	5.12452e-06
rs667894	HEMK1	UTR-3	ND6	-4.66771	5.26824e-06
rs486907			CO2	4.65317	5.61845e-06
rs2003499			CO1	4.5921	7.34926e-06
rs6446832			ND2	4.57567	7.8962e-06
rs7670981			ND2	4.57567	7.8962e-06
rs6739788			ATP6	-4.56648	8.21909e-06
rs11007976			ND2	4.5507	8.80359e-06
rs16967742			CO1	-4.52099	1.00137e-05
rs28495024			ND1	4.49512	1.11965e-05
rs28495024			ATP6	4.48886	1.15019e-05
rs41399044			CO2	-4.44019	1.41686e-05
rs7594497			ATP6	4.43477	1.45002e-05
rs41399044			ND2	-4.42543	1.50887e-05
rs3733487			ND2	-4.41583	1.5717e-05
rs334773			ND2	4.4126	1.59344e-05
rs16967742			ND6	-4.40889	1.61871e-05
rs2003499			ND6	4.40752	1.62818e-05
rs2003498			CO2	4.40343	1.65666e-05
rs665943			ND2	-4.39049	1.74998e-05
rs968714			CO2	-4.39039	1.75069e-05
rs3738579			CO2	4.3727	1.88657e-05
rs6739788			CYB	-4.36035	1.98727e-05
rs6739788			ND1	-4.35984	1.99159e-05
rs6739788			ND6	-4.34293	2.13821e-05
rs334773			CO1	4.34056	2.15959e-05
rs782572			ATP8	-4.3279	2.2772e-05
rs7694924			ND6	-4.29575	2.60408e-05
rs4796582			CO1	4.29492	2.6131e-05
rs334773			ND6	4.2923	2.64171e-05
rs10938024			ND6	-4.29101	2.65599e-05
rs9840019			ND2	4.2896	2.67157e-05
rs665943			ND6	-4.28876	2.68095e-05
rs665943			CO2	-4.27683	2.81705e-05
rs665943			CO1	-4.27449	2.84456e-05
rs8075276			ND2	4.26135	3.00351e-05
rs10938024			CO2	-4.2571	3.05681e-05
rs7594497			ND6	4.2444	3.22135e-05
rs2627765			ATP8	4.23908	3.29276e-05
rs11007976			CO2	4.22539	3.48341e-05
rs61672260			ND2	4.22199	3.53248e-05
rs75033443			ND2	-4.21126	3.69136e-05
rs116700990			ND2	4.21126	3.69136e-05
rs782572			CO3	-4.20564	3.77736e-05
rs61672260			CO1	4.20361	3.80886e-05
rs7212299			CO1	4.20112	3.84787e-05
rs7210713			CO1	-4.20112	3.84787e-05
rs6416922			CO1	-4.20112	3.84787e-05
rs6416923			CO1	-4.20112	3.84787e-05
rs7207285			CO1	-4.20112	3.84787e-05
rs711629			ND2	-4.19856	3.88843e-05
rs334773			CO2	4.18198	4.16076e-05
rs28495024			CYB	4.18122	4.17372e-05
rs61672260			ND6	4.17323	4.31166e-05
rs116700990			CO2	4.15783	4.59032e-05
rs75033443			CO2	-4.15783	4.59032e-05
rs2003498			CO1	4.15716	4.60272e-05
rs7594497			CYB	4.15606	4.6233e-05
rs7594497			ND1	4.1363	5.0086e-05
rs486907			ND2	4.13477	5.03957e-05
rs782652			ATP8	-4.13425	5.05028e-05
rs7694924			CO2	-4.13337	5.06814e-05
rs28495024			ND5	4.12037	5.34106e-05
rs6739788			CO3	-4.11198	5.52476e-05
rs2249542			12S	-4.10915	5.58809e-05
rs6739788			ND3	-4.10072	5.78052e-05
rs6446832			ND6	4.09724	5.862e-05
rs7670981			ND6	4.09724	5.862e-05
rs4796582			CO2	4.08314	6.20273e-05
rs667894			ND1	-4.08234	6.2226e-05
rs10938024			CO1	-4.0787	6.31389e-05
rs61672260			CO2	4.07794	6.33299e-05
rs2292192			ND6	-4.07672	6.36402e-05
rs711629			CO1	-4.06472	6.67644e-05
rs28495024			ND4	4.06179	6.75487e-05
rs8177832			ND2	-4.06105	6.77485e-05
rs3733487			ND6	-4.05507	6.93812e-05
rs4796582			ND6	4.05402	6.9672e-05
rs6446832			CO2	4.04236	7.29797e-05
rs7670981			CO2	4.04236	7.29797e-05
rs2003498			ND6	4.02339	7.86798e-05
rs2003498			ND2	4.01163	8.24247e-05
rs782572			ATP6	-4.00859	8.34209e-05
rs1985453			ND5	4.00734	8.38322e-05
rs7594497			ND3	4.00157	8.57607e-05
rs78943308			12S	-3.99775	8.70622e-05
rs782572			CO1	-3.99745	8.71631e-05
rs7694924			CO1	-3.99393	8.83812e-05
rs2292192			ND2	-3.99226	8.89624e-05
rs3738579			ND2	3.99037	8.96281e-05
rs711629			ND6	-3.98045	9.31902e-05
rs1705805			ND2	3.96609	9.8587e-05
rs7210713			ND6	-3.96448	9.92104e-05
rs6416922			ND6	-3.96448	9.92104e-05
rs6416923			ND6	-3.96448	9.92104e-05
rs7207285			ND6	-3.96448	9.92104e-05
rs7212299			ND6	3.96448	9.92104e-05
rs7594497			CO3	3.95895	0.000101376
rs28495024			ND3	3.94391	0.000107508
rs2003499			ND3	3.94128	0.000108614
rs148052635			CO1	3.93632	0.000110733
rs8177832			CO1	-3.9313	0.000112917
rs3733487			CO2	-3.91503	0.000120277
rs696825			CO1	-3.9123	0.000121554
rs6739788			ND4	-3.90097	0.000127003
rs148052635			CO2	3.89121	0.000131879
rs7212299			CO2	3.879	0.000138234
rs7210713			CO2	-3.879	0.000138234
rs6416922			CO2	-3.879	0.000138234
rs6416923			CO2	-3.879	0.000138234
rs7207285			CO2	-3.879	0.000138234
rs667894			ATP6	-3.8708	0.000142662
rs711629			CO2	-3.86754	0.000144456
rs9840019			CO2	3.86048	0.000148421
rs3088038			ND6	-3.86019	0.00014859
rs7598787			ND6	-3.86019	0.00014859
rs6446832			CO1	3.85875	0.000149413
rs7670981			CO1	3.85875	0.000149413
rs696825			CO2	-3.8568	0.00015053
rs16967742			ATP6	-3.84924	0.000154954
rs16967742			CYB	-3.84758	0.000155937
rs41399044			ND6	-3.84683	0.000156387
rs72940706			CO1	-3.84499	0.000157492
rs72940706			ND2	-3.84186	0.000159386
rs10938024			ND1	-3.84166	0.000159507
rs3088038			ND2	-3.83938	0.000160902
rs7598787			ND2	-3.83938	0.000160902
rs968714			ND2	-3.83641	0.000162738
rs7088639			ND6	-3.82911	0.000167327
rs5868753			CO1	-3.81374	0.000177401
rs2292192			CO1	-3.81058	0.000179543
rs6764			ND2	-3.80706	0.00018196
rs6763			ND2	-3.80706	0.00018196
rs940336			ND5	-3.80581	0.00018282
rs61672260			ND5	3.79661	0.000189303
rs782652			ATP6	-3.78833	0.000195328
rs16967742			ND1	-3.78723	0.000196138
rs6949			ND2	3.7836	0.00019885
rs3088038			CO2	-3.77992	0.000201629
rs7598787			CO2	-3.77992	0.000201629
rs34591580			CO2	3.77669	0.000204099
rs41399044			ND1	-3.76873	0.000210313
rs3733487			CO1	-3.76763	0.000211183
rs15892			ND2	3.76702	0.000211671
rs13376642			CO2	-3.76039	0.000217012
rs61672260			ND4	3.75883	0.000218281
rs61731968			CO2	3.75677	0.000219982
rs41399044			CYB	-3.75208	0.000223883
rs665943			ND1	-3.74607	0.000228989
rs2292192			CO2	-3.73991	0.000234324
rs334773			ND1	3.73988	0.000234356
rs2242345			CO1	-3.73329	0.0002402
rs2003499			ATP6	3.73187	0.00024148
rs73827017			ND2	3.72798	0.000245009
rs1705805			CO2	3.7258	0.000247005
rs7594497			ND4	3.72459	0.000248124
rs7694924			ND1	-3.723	0.000249602
rs10938024			CYB	-3.71673	0.000255501
rs6435351			CO2	3.70812	0.000263811
rs782652			CO3	-3.70795	0.000263987
rs13585			ND2	3.70699	0.000264927
rs6949			CO1	3.69943	0.000272466
rs34591580			ATP6	3.69154	0.000280555
rs667894			CYB	-3.69051	0.000281626
rs34591580			ND2	3.68942	0.000282759
rs2193885			CO2	3.68876	0.000283455
rs15892			ND5	3.68643	0.000285904
rs6446832			ND1	3.68438	0.000288087
rs7670981			ND1	3.68438	0.000288087
rs16912174			CO2	3.68371	0.0002888
rs148052635			ND2	3.68251	0.000290087
rs34591580			CO1	3.68045	0.0002923
rs782652			CO1	-3.67849	0.000294427
rs11121064			ND3	-3.67669	0.000296387
rs2276312			12S	3.67663	0.000296453
rs11121064			ND2	-3.67518	0.000298048
rs696825			ND6	-3.67438	0.000298927
rs59638227			ND1	3.67323	0.000300201
rs116700990			ND6	3.67209	0.00030146
rs75033443			ND6	-3.67209	0.00030146
rs4832024			ND2	-3.67094	0.000302746
rs8075276			CO2	3.66774	0.000306339
rs34591580			ND6	3.6634	0.000311272
rs8075276			CO1	3.66284	0.000311913
rs61731968			ND2	3.6579	0.000317633
rs334773			ATP6	3.65476	0.000321323
rs486907			ND1	3.65061	0.000326255
rs55924067			CO2	-3.65035	0.000326572
rs58208761			CO2	-3.65035	0.000326572
rs60727813			CO2	-3.65035	0.000326572
rs2193885			CO1	3.64791	0.000329504
rs72940706			CO2	-3.64492	0.000333139
rs3733487			ND1	-3.64334	0.000335078
rs59638227			ATP6	3.64299	0.00033551
rs79659648			CO2	-3.63752	0.000342298
rs2229425			ND1	-3.63572	0.000344562
rs10517201			CO1	-3.63229	0.000348908
rs8177832			ND6	-3.62369	0.000360053
rs3088038			CO1	-3.62323	0.000360652
rs7598787			CO1	-3.62323	0.000360652
rs7694924			CYB	-3.62241	0.000361733
rs13585			ND3	3.62201	0.000362269
rs12247015			CO1	-3.60866	0.000380332
rs6435351			CO1	3.60377	0.000387144
rs13376642			ND2	-3.6005	0.000391781
rs7088639			CO2	-3.59531	0.000399232
rs6949			CO2	3.59466	0.000400169
rs1985453			ND6	3.59409	0.000400994
rs59774838			CO2	3.59386	0.000401332
rs72936327			CO2	-3.59386	0.000401332
rs147932252			CO2	-3.59386	0.000401332
rs2003499			ND1	3.59312	0.000402407
rs4146093			ND2	-3.59027	0.000406594
rs59774838			ND2	3.58971	0.000407417
rs72936327			ND2	-3.58971	0.000407417
rs147932252			ND2	-3.58971	0.000407417
rs1705805			CO1	3.58957	0.000407629
rs59638227			ND2	3.58837	0.000409406
rs61731968			CO1	3.58598	0.000412964
rs111441789			CO1	3.58578	0.000413259
rs334773			ND5	3.58547	0.000413725
rs968714			CO1	-3.58504	0.00041437
rs608973			CO3	-3.58263	0.000418004
rs790759			CO3	3.58263	0.000418004
rs147940265			CO2	3.58192	0.000419075
rs41399044			CO1	-3.5768	0.000426906
rs2627765			ATP6	3.57171	0.000434831
rs8177832			ND1	-3.57142	0.00043528
rs3738579			ND1	3.56857	0.000439777
rs111441789			CO2	3.56692	0.000442415
rs6949			ND6	3.56427	0.000446662
rs59774838			CO1	3.56339	0.000448068
rs72936327			CO1	-3.56339	0.000448068
rs147932252			CO1	-3.56339	0.000448068
rs61672260			ATP6	3.56333	0.000448174
rs11006133			CO1	3.56188	0.000450518
rs7089361			CO1	-3.56188	0.000450518
rs61672260			ND1	3.56133	0.000451406
rs2003499			CYB	3.5607	0.000452433
rs13376642			CO1	-3.55822	0.000456488
rs13585			CO2	3.55585	0.000460411
rs1803921			CO2	-3.55077	0.000468886
rs116700990			ND1	3.5478	0.000473927
rs75033443			ND1	-3.5478	0.000473927
rs608872			CO3	3.54639	0.000476332
rs782572			ND3	-3.54133	0.000485058
rs3733487			CYB	-3.54051	0.000486483
rs11007976			CO1	3.54021	0.000487012
rs10938024			ATP6	-3.53959	0.000488093
rs696825			ND3	-3.53917	0.000488816
rs6446832			CYB	3.5376	0.00049159
rs7670981			CYB	3.5376	0.00049159
rs503335			12S	3.53036	0.000504483
rs557720402			CO2	3.52931	0.000506381
rs148517186			CO2	3.52931	0.000506381
rs556080427rs551921151			CO1	3.52858	0.000507719
rs334773			CYB	3.52807	0.000508634
rs11007976			ND3	3.52804	0.000508689
rs782572			CO2	-3.5267	0.00051113
rs711629			ND1	-3.52514	0.000513989
rs7088639			ND2	-3.5242	0.00051572
rs7694924			ND3	-3.52169	0.000520371
rs1803921			CO1	-3.52134	0.000521016
rs4832251			ND2	-3.51698	0.000529181
rs4796582			ND4	3.51694	0.000529268
rs10938024			ND3	-3.51673	0.000529658
rs28495024			CO3	3.51482	0.000533282
rs11548933			ND3	-3.51336	0.000536064
rs4832251			CO1	-3.51335	0.000536076
rs4144164			CO1	3.51274	0.000537251
rs790759			CO1	3.5108	0.000540972
rs608973			CO1	-3.5108	0.000540972
rs2229425			ATP6	-3.50868	0.000545075
rs3731818			ND5	-3.50859	0.000545245
rs3731818			ND2	-3.50405	0.000554134
rs75033443			CYB	-3.50291	0.000556383
rs116700990			CYB	3.50291	0.000556383
rs3775728			ND2	-3.50208	0.000558035
rs7091551			ND2	-3.50155	0.000559083
rs4485435			CO1	3.49996	0.000562252
rs667894			ND5	-3.49953	0.000563102
rs1985453			ND2	3.49855	0.000565076
rs3745784			ND6	-3.49828	0.000565606
rs486907			ND6	3.49706	0.000568063
rs16912174			CO1	3.49524	0.000571757
rs667894			ND3	-3.4944	0.00057345
rs3129568			ND3	3.49403	0.000574222
rs7694924			ATP6	-3.491	0.000580429
rs7258697			CO2	-3.48946	0.000583595
rs77162406			ND2	-3.48848	0.000585629
rs782572			ND4L	-3.48663	0.000589476
rs556080427rs551921151			CO2	3.4856	0.000591644
rs61672260			CYB	3.48193	0.000599372
rs61731968			ND6	3.48154	0.000600206
rs1705805			ND6	3.48084	0.000601692
rs557720402			ND2	3.48009	0.000603291
rs148517186			ND2	3.48009	0.000603291
rs79659648			ND2	-3.47667	0.000610628
rs3775728			ND6	-3.4711	0.000622765
rs13585			ND6	3.46954	0.000626193
rs11007976			ND1	3.46909	0.000627206
rs667894			CO3	-3.46752	0.000630681
rs667894			ND4	-3.4672	0.000631394
rs58330825			CO1	3.46663	0.000632668
rs3731818			ND4L	-3.46359	0.00063948
rs790759			CYB	3.46275	0.000641387
rs608973			CYB	-3.46275	0.000641387
rs74955137			ND5	-3.46274	0.00064141
rs696825			ATP6	-3.46231	0.000642366
rs59774838			ND6	3.46092	0.000645539
rs72936327			ND6	-3.46092	0.000645539
rs147932252			ND6	-3.46092	0.000645539
rs142501359			ND2	3.45831	0.000651492
rs72940706			ND6	-3.45257	0.000664773
rs2627765			ND3	3.45104	0.000668366
rs608973			ATP6	-3.44922	0.000672654
rs790759			ATP6	3.44922	0.000672654
rs7212299			ND4	3.44328	0.000686841
rs7210713			ND4	-3.44328	0.000686841
rs6416922			ND4	-3.44328	0.000686841
rs6416923			ND4	-3.44328	0.000686841
rs7207285			ND4	-3.44328	0.000686841
rs665943			ATP6	-3.44149	0.000691165
rs4832024			CO2	-3.4408	0.000692833
rs4832024			ND6	-3.43402	0.000709486
rs957680			CO1	3.43053	0.000718218
rs16967742			ND3	-3.42912	0.000721754
rs4796582			ND1	3.42859	0.000723093
rs41399044			CO3	-3.42632	0.000728853
rs12247015			ND6	-3.4253	0.000731465
rs2242345			CO2	-3.42435	0.000733901
rs4665			16S	3.42385	0.000735193
rs696825			CO3	-3.42226	0.000739267
rs782652			ND4L	-3.42166	0.000740828
rs147940265			ND2	3.42132	0.000741716
rs782572			ND6	-3.41882	0.000748213
rs34591580			CYB	3.41688	0.000753285
rs34591580			ND4	3.41685	0.000753368
rs2003498			CYB	3.41584	0.000756033
rs2003498			ND3	3.41392	0.000761114
rs2003498			ATP6	3.41349	0.000762236
rs608872			CO1	3.41274	0.000764234
rs13585			ND1	3.4115	0.000767557
rs6446832			ATP6	3.40951	0.000772883
rs7670981			ATP6	3.40951	0.000772883
rs3731818			CO1	-3.40942	0.000773135
rs4832024			CO1	-3.40581	0.000782892
rs8177832			CO2	-3.40424	0.000787195
rs486907			CO3	3.40172	0.000794123
rs2627765			CO2	3.40071	0.000796907
rs3731818			CO2	-3.39635	0.000809065
rs711629			ATP6	-3.39556	0.00081128
rs148052635			ND6	3.39552	0.000811392
rs665943			CYB	-3.39459	0.000814037
rs696825			ND2	-3.39324	0.000817839
rs608872			ATP6	3.39014	0.000826704
rs608872			CYB	3.38976	0.000827767
rs4832251			ND6	-3.38818	0.000832333
rs940336			ND6	-3.38655	0.000837037
rs142501359			CYB	3.38496	0.000841668
rs3731818			ND6	-3.38418	0.000843937
rs139872604			ND3	3.38413	0.00084408
rs8075276			ND6	3.38352	0.000845874
rs3762568			CO1	3.38063	0.000854383
rs58330825			ND6	3.38007	0.000856016
rs486907			CO1	3.37975	0.000856969
rs334773			ND3	3.37967	0.000857197
rs1050316			CYB	3.37845	0.000860843
rs2274317			CYB	-3.37845	0.000860843
rs2627765			CO3	3.37744	0.000863853
rs2242345			ND2	-3.37728	0.000864321
rs1556362			ND3	3.37701	0.000865144
rs2003499			CO3	3.37225	0.000879464
rs3088038			ATP6	-3.37155	0.000881608
rs7598787			ATP6	-3.37155	0.000881608
rs61731968			ND3	3.36641	0.000897379
rs41283694			CO2	3.36605	0.000898485
rs4796582			ND3	3.36437	0.000903705
rs1129422			16S	3.36431	0.000903883
rs4144164			CO2	3.36191	0.000911411
rs782572			ND2	-3.35583	0.000930668
rs9840019			CO1	3.35557	0.000931507
rs11006133			ND6	3.35556	0.000931541
rs7089361			ND6	-3.35556	0.000931541
rs551615948			ND2	3.35366	0.000937641
rs1799932			ND2	3.35361	0.000937789
rs6446832			ND3	3.35288	0.000940174
rs7670981			ND3	3.35288	0.000940174
rs2627765			CO1	3.35223	0.000942255
rs7088639			ND3	-3.35152	0.000944554
rs34591580			ND1	3.35127	0.000945368
rs2277459			CO2	3.35051	0.000947834
rs7088639			CO1	-3.34998	0.000949582
rs4796582			ND2	3.34856	0.000954225
rs6949			ND1	3.344	0.000969257
rs115641692			ND2	3.34217	0.000975384
rs116212458			ND2	-3.34217	0.000975384
rs1803921			ND6	-3.34183	0.000976517
rs41399044			ATP6	-3.3406	0.000980645
rs486907			CYB	3.33897	0.000986134
rs3733487			ATP6	-3.33535	0.000998432
rs116700990			CO1	3.33276	0.00100731
rs75033443			CO1	-3.33276	0.00100731
rs2627765			ND2	3.33115	0.00101289
rs711629			CYB	-3.32875	0.00102123
rs4796582			ATP6	3.32609	0.00103056
rs1985453			ND4L	3.32462	0.00103572
rs790759			ND3	3.32239	0.00104366
rs608973			ND3	-3.32239	0.00104366
rs6764			CO2	-3.31667	0.00106421
rs6763			CO2	-3.31667	0.00106421
rs5868753			CO2	-3.3162	0.00106591
rs116680227			ND6	-3.3152	0.00106955
rs9840019			ND6	3.31484	0.00107085
rs1925950			CYB	-3.31371	0.00107498
rs486907			ND4	3.30617	0.00110292
rs7088639			ATP6	-3.30527	0.00110631
rs7210713			ND1	-3.30509	0.00110698
rs6416922			ND1	-3.30509	0.00110698
rs6416923			ND1	-3.30509	0.00110698
rs7207285			ND1	-3.30509	0.00110698
rs7212299			ND1	3.30509	0.00110698
rs9252			ND5	-3.30487	0.0011078
rs6949			CYB	3.296	0.00114168
rs4146093			CYB	-3.29509	0.00114524
rs334773			ND4	3.29474	0.0011466
rs782652			ND6	-3.29138	0.0011597
rs551615948			CO2	3.2896	0.00116674
rs41399044			ND3	-3.28531	0.00118378
rs3738579			ND6	3.28314	0.00119251
rs77162406			CO2	-3.28244	0.00119534
rs1705805			ATP6	3.28234	0.00119575
rs14935			ND2	-3.27688	0.001218
rs11548933			ND2	-3.27648	0.00121967
rs4796582			ND5	3.27504	0.0012256
rs711629			ND3	-3.27426	0.00122881
rs73827017			CO2	3.27352	0.00123188
rs4832251			CO2	-3.27341	0.00123237
rs11007976			ND6	3.27194	0.00123847
rs1001805			CO2	-3.2709	0.00124281
rs114587018			ND4L	-3.27043	0.00124481
rs116519615			ND4L	-3.27043	0.00124481
rs75417986			ND4L	-3.27043	0.00124481
rs114302881			ND4L	-3.27043	0.00124481
rs35772382			ND4L	-3.27043	0.00124481
rs2230316			ND4	-3.27043	0.00124482
rs4146093			CO2	-3.27015	0.00124598
rs6435351			ND2	3.27005	0.00124641
rs142501359			ND5	3.26652	0.00126129
rs4832024			ND1	-3.26475	0.00126883
rs13585			CO1	3.25797	0.00129813
rs486907			ATP6	3.2555	0.00130896
rs2229425			CO3	-3.2551	0.00131072
rs665943			ND5	-3.25471	0.00131243
rs3745784			CO1	-3.25451	0.00131331
rs4144164			ND6	3.25206	0.00132413
rs16912174			ND2	3.24979	0.00133428
rs2230316			ATP6	-3.24854	0.00133986
rs3775728			CO2	-3.24802	0.00134224
rs1985453			ND1	3.24691	0.00134723
rs11121064			CO2	-3.24676	0.00134789
rs16967742			ND4	-3.24331	0.00136358
rs41283694			CO1	3.2424	0.00136776
rs7212299			ATP6	3.24142	0.00137224
rs7210713			ATP6	-3.24142	0.00137224
rs6416922			ATP6	-3.24142	0.00137224
rs6416923			ATP6	-3.24142	0.00137224
rs7207285			ATP6	-3.24142	0.00137224
rs4832251			ND4	-3.24008	0.00137842
rs11007976			CYB	3.23897	0.00138355
rs10517201			ND2	-3.23845	0.00138592
rs9840019			ND1	3.23545	0.00139992
rs608872			ND3	3.23501	0.00140196
rs111699921			16S	3.23249	0.00141384
rs7694924			ND5	-3.22998	0.00142576
rs1705805			ND1	3.22964	0.00142738
rs16967742			CO3	-3.22895	0.00143064
rs11007976			ATP6	3.22785	0.0014359
rs59774838			ND3	3.22625	0.00144361
rs72936327			ND3	-3.22625	0.00144361
rs147932252			ND3	-3.22625	0.00144361
rs3088038			ND1	-3.22575	0.001446
rs7598787			ND1	-3.22575	0.001446
rs7091551			CO2	-3.22325	0.00145809
rs7210713			ND5	-3.22235	0.00146249
rs6416922			ND5	-3.22235	0.00146249
rs6416923			ND5	-3.22235	0.00146249
rs7207285			ND5	-3.22235	0.00146249
rs7212299			ND5	3.22235	0.00146249
rs10938024			ND5	-3.2223	0.00146276
rs2230316			ND2	-3.21983	0.00147483
rs59638227			CO3	3.21677	0.00148995
rs4832251			ND1	-3.21646	0.00149148
rs2193885			ND2	3.21611	0.00149322
rs1705805			ND3	3.21486	0.00149945
rs10938024			ND4	-3.21458	0.00150081
rs940336			ND4L	-3.20815	0.00153324
rs75033443			CO3	-3.20658	0.00154129
rs116700990			CO3	3.20658	0.00154129
rs2229425			ND3	-3.20503	0.00154923
rs11550611			12S	-3.20464	0.00155122
rs72940706			ND1	-3.20393	0.00155488
rs2229425			CO2	-3.2005	0.00157268
rs16967742			ND5	-3.19998	0.00157537
rs782652			CO2	-3.19334	0.00161044
rs665943			ND4	-3.19292	0.00161267
rs711629			ND5	-3.19184	0.00161842
rs1556362			ND2	3.18913	0.00163302
rs3733487			ND3	-3.18907	0.00163335
rs73581683			ND2	-3.18829	0.00163756
rs782652			ND2	-3.1841	0.00166036
rs114587018			ND2	-3.1821	0.00167136
rs116519615			ND2	-3.1821	0.00167136
rs75417986			ND2	-3.1821	0.00167136
rs114302881			ND2	-3.1821	0.00167136
rs35772382			ND2	-3.1821	0.00167136
rs3738579			CO3	3.18058	0.00167975
rs1056445			ND2	3.17823	0.00169286
rs486907			ND3	3.17768	0.0016959
rs627928			CO2	3.17758	0.00169647
rs114898086			ND2	3.17753	0.00169674
rs3738579			CYB	3.17712	0.00169905
rs36023544			CYB	3.1764	0.00170309
rs28730744			CYB	3.1764	0.00170309
rs2003499			ND4	3.17612	0.00170468
rs4485435			CO2	3.17586	0.00170613
rs55924067			ND2	-3.174	0.00171659
rs58208761			ND2	-3.174	0.00171659
rs60727813			ND2	-3.174	0.00171659
rs3762568			CO2	3.17332	0.00172044
rs3088038			CYB	-3.17239	0.00172574
rs7598787			CYB	-3.17239	0.00172574
rs142501359			ATP6	3.17216	0.00172706
rs782652			ND3	-3.17016	0.00173844
rs3088038			ND4	-3.16936	0.00174302
rs7598787			ND4	-3.16936	0.00174302
rs2003498			CO3	3.16882	0.00174616
rs968714			ND6	-3.16855	0.00174769
rs627928			ND2	3.16531	0.0017664
rs73827017			ND6	3.16461	0.00177046
rs1556362			ND1	3.16278	0.00178114
rs2274317			CO2	-3.16235	0.00178368
rs1050316			CO2	3.16235	0.00178368
rs7694924			ND4	-3.16058	0.00179405
rs6739788			ND5	-3.15974	0.00179899
rs1925950			CO2	-3.15841	0.00180689
rs11548937			CO2	-3.15736	0.00181313
rs77517996			ND2	-3.15711	0.00181461
rs4832251			ATP6	-3.15592	0.00182168
rs11121064			CYB	-3.15513	0.00182644
rs665943			ND3	-3.15462	0.00182947
rs1001805			CO1	-3.15392	0.00183372
rs61672260			ND4L	3.15389	0.00183388
rs7212299			ND2	3.15328	0.00183751
rs7210713			ND2	-3.15328	0.00183751
rs6416922			ND2	-3.15328	0.00183751
rs6416923			ND2	-3.15328	0.00183751
rs7207285			ND2	-3.15328	0.00183751
rs4146093			ND3	-3.15133	0.00184929
rs111699921			12S	3.15132	0.00184938
rs3738579			ND3	3.15019	0.00185626
rs11006133			CO2	3.15004	0.00185715
rs7089361			CO2	-3.15004	0.00185715
rs557720402			CO1	3.14912	0.00186278
rs148517186			CO1	3.14912	0.00186278
rs1129422			ND5	3.14893	0.00186391
rs28378107			CO1	-3.14704	0.0018755
rs56224407			CO2	3.14601	0.0018818
rs7212299			ND3	3.14585	0.00188282
rs7210713			ND3	-3.14585	0.00188282
rs6416922			ND3	-3.14585	0.00188282
rs6416923			ND3	-3.14585	0.00188282
rs7207285			ND3	-3.14585	0.00188282
rs665943			CO3	-3.14247	0.0019037
rs3731818			ATP6	-3.14166	0.00190878
rs12259591			CO2	3.1415	0.00190978
rs3731818			ND4	-3.1407	0.00191478
rs3775728			CO1	-3.13255	0.00196638
rs2242345			ND6	-3.12852	0.00199236
rs4832024			ATP6	-3.12839	0.00199321
rs34591580			ND5	3.12666	0.0020045
rs1985453			ND4	3.12238	0.0020326
rs73827017			ND3	3.12092	0.00204224
rs3745784			ND2	-3.11878	0.00205649
rs4146093			ND6	-3.11705	0.0020681
rs1056445			ND6	3.11604	0.00207494
rs111441789			ND2	3.11383	0.00208987
rs10517201			CO2	-3.11043	0.00211302
rs6446832			ND4	3.10991	0.00211658
rs7670981			ND4	3.10991	0.00211658
rs1129422			ND2	3.10718	0.00213544
rs13125773			ND2	3.10348	0.00216115
rs940336			ND2	-3.10314	0.00216355
rs72940706			CYB	-3.10022	0.00218406
rs1056445			CO2	3.09971	0.00218767
rs11357			ND2	3.09761	0.00220256
rs11121064			CO1	-3.0962	0.00221263
rs116700990			ATP6	3.09349	0.00223206
rs75033443			ATP6	-3.09349	0.00223206
rs6764			ND6	-3.09142	0.00224704
rs6763			ND6	-3.09142	0.00224704
rs4144164			ND2	3.09073	0.00225207
rs72940706			CO3	-3.09066	0.00225258
rs13125773			ND1	3.08989	0.00225817
rs15892			ND6	3.08898	0.00226483
rs12247015			CO2	-3.08686	0.00228033
rs7088639			CYB	-3.08524	0.00229227
rs74955137			ND6	-3.08496	0.00229436
rs6446832			ND5	3.08258	0.00231202
rs7670981			ND5	3.08258	0.00231202
rs11121064			ND6	-3.08082	0.00232518
rs4832251			CYB	-3.08056	0.00232713
rs10938024			CO3	-3.07919	0.0023374
rs11556477			ND5	3.07834	0.00234382
rs3733487			ND5	-3.07796	0.00234666
rs3745784			CO2	-3.07712	0.00235297
rs2229425			ND4	-3.07694	0.00235439
rs14935			CO1	-3.07662	0.00235677
rs2230316			CO1	-3.0697	0.00240979
rs4796229			CO1	3.06793	0.00242353
rs696825			ATP8	-3.0649	0.00244717
rs142501359			CO2	3.06474	0.00244839
rs2627765			ND6	3.06273	0.00246425
rs2292192			ND1	-3.06191	0.00247069
rs1129422			CO2	3.06092	0.00247857
rs15892			ATP6	3.06062	0.00248092
rs9252			ND2	-3.06045	0.0024823
rs15892			ND4	3.05962	0.00248893
rs114587018			CO1	-3.0586	0.00249707
rs116519615			CO1	-3.0586	0.00249707
rs75417986			CO1	-3.0586	0.00249707
rs114302881			CO1	-3.0586	0.00249707
rs35772382			CO1	-3.0586	0.00249707
rs8177832			ATP6	-3.05786	0.00250295
rs3738579			CO1	3.05569	0.00252044
rs4796582			CO3	3.05498	0.00252614
rs11357			ND6	3.05437	0.0025311
rs11121064			ND1	-3.05388	0.00253501
rs2229425			ND2	-3.05372	0.00253637
rs1129422			ND4	3.05363	0.00253705
rs6949			CO3	3.05268	0.00254476
rs14935			ND6	-3.05244	0.00254673
rs111302044			ND6	3.05137	0.00255548
rs13816			16S	3.05021	0.00256495
rs2193885			ND6	3.05004	0.00256637
rs2242345			ND1	-3.0497	0.00256917
rs2230316			ND6	-3.04872	0.00257719
rs3733487			ND4	-3.0481	0.00258233
rs6764			CO1	-3.0479	0.00258393
rs6763			CO1	-3.0479	0.00258393
rs17103147			CO2	-3.04756	0.00258671
rs7088639			ND1	-3.04714	0.00259024
rs968714			ND1	-3.04583	0.0026011
rs1705805			CYB	3.04476	0.00260998
rs199747151			CO1	3.04387	0.00261736
rs1043968			CO1	-3.04264	0.00262763
rs116680227			CO1	-3.0423	0.00263051
rs2242345			ATP6	-3.04192	0.00263372
rs2278084			ND6	3.04166	0.00263587
rs6435351			ND6	3.04132	0.00263876
rs41283694			ND2	3.04063	0.00264457
rs15892			CO1	3.0406	0.00264481
rs77517996			CO2	-3.03885	0.00265955
rs114587018			ND5	-3.03755	0.00267059
rs116519615			ND5	-3.03755	0.00267059
rs75417986			ND5	-3.03755	0.00267059
rs114302881			ND5	-3.03755	0.00267059
rs35772382			ND5	-3.03755	0.00267059
rs2627765			ND4L	3.03442	0.00269739
rs7088639			ND4	-3.03427	0.00269861
rs6949			ATP6	3.03361	0.0027043
rs11548937			ND2	-3.03198	0.00271836
rs7594497			ND5	3.03105	0.00272639
rs2293969			CO2	3.03102	0.00272665
rs4485435			ND6	3.02898	0.00274438
rs41553913			CO2	-3.02843	0.00274926
rs1623480			ND3	-3.02389	0.0027891
rs696825			CYB	-3.0234	0.00279346
rs16912174			ATP6	3.01995	0.00282417
rs4832024			ND4	-3.01548	0.0028645
rs4796582			CYB	3.0149	0.0028697
rs16912174			ND3	3.01445	0.00287383
rs2292192			ND3	-3.01422	0.00287595
rs2232251			ND6	3.0133	0.00288435
rs2278084			CO1	3.01212	0.00289506
rs4146093			ND1	-3.01113	0.00290419
rs11548933			CO2	-3.01006	0.00291401
rs36023544			ATP6	3.00979	0.00291647
rs28730744			ATP6	3.00979	0.00291647
rs557720402			ND6	3.00879	0.0029257
rs148517186			ND6	3.00879	0.0029257
rs2193885			ND1	3.00868	0.00292672
rs116700990			ND3	3.00826	0.00293065
rs75033443			ND3	-3.00826	0.00293065
rs58330825			CO2	3.00691	0.00294313
rs72940706			ND4	-3.00691	0.00294313
rs11357			CO2	3.00645	0.00294743
rs2232251			CO2	3.00642	0.00294772
rs334773			CO3	3.00353	0.00297474
rs2292192			ATP6	-3.00336	0.00297637
rs7694924			CO3	-3.00228	0.00298655
rs148052635			ND3	3.00212	0.00298797
rs34710000			CYB	-3.00135	0.00299528
rs6796845			ND2	2.99833	0.00302393
rs72940706			ND3	-2.99823	0.00302491
rs16912174			ND6	2.99816	0.00302555
rs551615948			CO1	2.99742	0.0030326
rs73581683			ND1	-2.99693	0.00303729
rs2003498			ND1	2.99658	0.00304064
rs201682075			ATP6	2.99521	0.00305383
rs559138662			ATP8	2.99388	0.00306665
rs3838524			ATP8	-2.99388	0.00306665
rs1705805			CO3	2.99271	0.00307798
rs2278084			ND2	2.99133	0.00309138
rs9840019			ND3	2.99091	0.00309542
rs61731968			ATP6	2.99015	0.00310287
rs41283694			ND3	2.99002	0.00310414
rs8177832			ND5	-2.98779	0.00312598
rs2229425			CO1	-2.98733	0.00313048
rs14935			CO2	-2.98705	0.00313321
rs114587018			ND6	-2.98459	0.00315754
rs116519615			ND6	-2.98459	0.00315754
rs75417986			ND6	-2.98459	0.00315754
rs114302881			ND6	-2.98459	0.00315754
rs35772382			ND6	-2.98459	0.00315754
rs12259591			CO1	2.98424	0.003161
rs782572			CYB	-2.98361	0.00316726
rs8075276			ATP6	2.98328	0.00317061
rs2232251			CO1	2.98251	0.00317826
rs5868753			ND6	-2.98093	0.00319402
rs72936327			ND1	-2.9802	0.00320132
rs147932252			ND1	-2.9802	0.00320132
rs59774838			ND1	2.9802	0.00320132
rs13125773			ND6	2.97741	0.00322954
rs111441789			ND6	2.97631	0.00324065
rs41399044			ND4	-2.97478	0.00325621
rs58330825			ND2	2.97277	0.00327682
rs3775728			ND5	-2.97276	0.00327686
rs711629			ND4	-2.97266	0.00327795
rs6915			ND6	2.97132	0.00329166
rs790759			ND6	2.96934	0.00331221
rs608973			ND6	-2.96934	0.00331221
rs7210713			CO3	-2.96622	0.00334468
rs6416922			CO3	-2.96622	0.00334468
rs6416923			CO3	-2.96622	0.00334468
rs7207285			CO3	-2.96622	0.00334468
rs7212299			CO3	2.96622	0.00334468
rs148052635			ATP6	2.96243	0.00338449
rs13585			CO3	2.96155	0.00339377
rs14935			CYB	-2.96077	0.00340201
rs114587018			ATP6	-2.96033	0.00340676
rs116519615			ATP6	-2.96033	0.00340676
rs75417986			ATP6	-2.96033	0.00340676
rs114302881			ATP6	-2.96033	0.00340676
rs35772382			ATP6	-2.96033	0.00340676
rs111302044			CO2	2.9593	0.00341771
rs111302044			CO1	2.95844	0.00342689
rs34591580			CO3	2.9574	0.00343806
rs8075276			ND1	2.95697	0.00344264
rs115641692			ND6	2.95648	0.00344792
rs116212458			ND6	-2.95648	0.00344792
rs4146093			CO1	-2.95648	0.00344792
rs13125773			CO1	2.95517	0.00346204
rs3738579			ND4	2.95466	0.00346747
rs2229425			CYB	-2.95382	0.0034766
rs73581683			ND6	-2.95229	0.00349327
rs11548937			CO1	-2.95214	0.00349489
rs8177832			ND4	-2.95117	0.00350546
rs12259591			ND2	2.95027	0.00351523
rs790759			ND1	2.94963	0.00352228
rs608973			ND1	-2.94963	0.00352228
rs1050316			ND2	2.94644	0.00355737
rs2274317			ND2	-2.94644	0.00355737
rs7258697			CO1	-2.94517	0.00357149
rs790759			ND2	2.94437	0.0035804
rs608973			ND2	-2.94437	0.0035804
rs968714			ATP6	-2.94389	0.00358572
rs2229425			ND6	-2.94284	0.00359738
rs6949			ND4	2.93976	0.00363205
rs72940706			ATP6	-2.93916	0.00363878
rs7088639			CO3	-2.93905	0.00364003
rs11548933			CYB	-2.93719	0.00366113
rs4832251			ND5	-2.93655	0.0036684
rs10517201			CO3	-2.93414	0.00369593
rs1054475			ND3	2.93383	0.00369938
rs116680227			ND2	-2.93374	0.00370047
rs6435351			ND1	2.93356	0.00370249
rs4832024			CYB	-2.93339	0.00370448
rs3738579			ATP6	2.92901	0.00375505
rs11007975			ND1	2.92883	0.00375717
rs1985453			ATP6	2.92782	0.00376898
rs2627765			CYB	2.92718	0.00377643
rs13376642			ND6	-2.92287	0.00382709
rs7258697			ND2	-2.92144	0.00384408
rs5757465			ND2	-2.92115	0.00384743
rs33998366			CO2	-2.92031	0.0038575
rs79659648			ND6	-2.9201	0.00385996
rs6446832			CO3	2.91779	0.00388761
rs7670981			CO3	2.91779	0.00388761
rs1129422			ATP6	2.91553	0.00391476
rs2292192			CYB	-2.91478	0.00392387
rs782572			ND1	-2.91274	0.00394869
rs3775728			CYB	-2.91259	0.00395048
rs2003498			ND5	2.91158	0.00396283
rs73827017			ND1	2.9111	0.00396865
rs8177832			CYB	-2.91051	0.00397581
rs147940265			ND3	2.90405	0.0040557
rs12254586			CO2	2.90247	0.0040755
rs2230316			ND1	-2.90191	0.00408252
rs13816			CO1	2.90048	0.00410042
rs1925950			ND2	-2.89417	0.00418066
rs4485435			ND1	2.89359	0.00418812
rs1556362			CYB	2.89321	0.00419294
rs2277459			ND2	2.89229	0.00420484
rs14935			ND3	-2.8921	0.00420728
rs61731968			CYB	2.89013	0.00423281
rs551615948			ND6	2.88976	0.00423758
rs10517201			ATP6	-2.889	0.00424745
rs1048783			12S	-2.88743	0.00426795
rs59638227			CYB	2.88717	0.0042713
rs41283694			ATP6	2.88669	0.00427767
rs142501359			ND4	2.88504	0.00429926
rs8075276			CYB	2.88417	0.00431066
rs41283694			ND6	2.88252	0.00433249
rs147940265			ND6	2.88215	0.00433743
rs79659648			CO1	-2.88199	0.00433955
rs139802521			CO2	-2.87882	0.00438186
rs111441789			ND1	2.87709	0.004405
rs696825			ND4	-2.87667	0.00441067
rs556080427rs551921151			ND6	2.87454	0.00443944
rs2230316			CO2	-2.8742	0.00444407
rs2003498			ND4	2.87369	0.00445093
rs3731819			ND3	2.8699	0.00450265
rs3775728			ND1	-2.86971	0.00450525
rs7210713			CYB	-2.86852	0.0045217
rs6416922			CYB	-2.86852	0.0045217
rs6416923			CYB	-2.86852	0.0045217
rs7207285			CYB	-2.86852	0.0045217
rs7212299			CYB	2.86852	0.0045217
rs11121064			ATP6	-2.86397	0.0045847
rs608872			ND1	2.86326	0.00459469
rs34710000			CO3	-2.86269	0.00460257
rs73827017			CO1	2.86191	0.00461356
rs940336			ND4	-2.86011	0.00463888
rs111441789			CYB	2.85767	0.00467334
rs7258697			ND3	-2.8569	0.00468441
rs148052635			CYB	2.85658	0.00468896
rs2292192			ND4	-2.85653	0.00468959
rs2003499			ND5	2.85507	0.00471042
rs608872			12S	2.85336	0.00473496
rs74955137			ND4L	-2.85245	0.00474801
rs1705805			ND4	2.85185	0.00475673
rs2232251			ND2	2.85176	0.004758
rs627928			ND1	2.8506	0.00477472
rs2292192			ND5	-2.84857	0.00480417
rs10517201			ND6	-2.84678	0.0048304
rs1985453			CO1	2.84269	0.00489045
rs12247015			ND4	-2.84186	0.0049028
rs3762568			ND6	2.84155	0.00490746
rs608872			ND2	2.84117	0.004913
rs940336			ND1	-2.83933	0.00494049
rs114898086			CO2	2.83702	0.00497512
rs3733487			CO3	-2.83676	0.00497899
rs11007975			CO1	2.83367	0.00502558
rs6764			ND5	-2.83298	0.00503616
rs6763			ND5	-2.83298	0.00503616
rs13376642			ND3	-2.83298	0.00503616
rs11548933			CO1	-2.83286	0.00503795
rs7089361			ND2	-2.83092	0.00506752
rs11006133			ND2	2.83092	0.00506752
rs2242345			ND4	-2.8296	0.00508768
rs13585			CYB	2.8292	0.00509384
rs10517201			ND3	-2.82894	0.00509783
rs11007976			CO3	2.82823	0.00510878
rs557720402			CYB	2.82735	0.00512231
rs148517186			CYB	2.82735	0.00512231
rs1803921			ATP6	-2.82685	0.00513006
rs1056445			ND3	2.82676	0.0051315
rs2193885			CYB	2.82536	0.00515307
rs1056445			CO1	2.82506	0.00515784
rs1129422			ND1	2.82476	0.00516242
rs551615948			ND3	2.81896	0.0052533
rs159878			ND2	2.8187	0.00525739
rs968714			ND3	-2.8187	0.00525749
rs11007975			ATP6	2.81729	0.00527967
rs58330825			ND1	2.81671	0.00528889
rs4789161			ND2	-2.81528	0.00531169
rs2278084			CO2	2.81521	0.00531291
rs2193885			ND4	2.81494	0.00531711
rs1803921			ND2	-2.81389	0.0053339
rs2293969			CO1	2.81329	0.00534348
rs608872			ND6	2.81267	0.00535353
rs696825			ND1	-2.81198	0.00536453
rs556080427rs551921151			ND2	2.81175	0.00536823
rs12251842			CO2	-2.80803	0.00542849
rs4146093			ATP6	-2.80712	0.0054433
rs114587018			ND4	-2.80699	0.00544543
rs116519615			ND4	-2.80699	0.00544543
rs75417986			ND4	-2.80699	0.00544543
rs114302881			ND4	-2.80699	0.00544543
rs35772382			ND4	-2.80699	0.00544543
rs34591580			ND3	2.8067	0.00545017
rs782572			ND5	-2.80567	0.00546696
rs33998366			ND2	-2.80548	0.0054701
rs74955137			ND2	-2.80539	0.00547157
rs711629			ND4L	-2.80296	0.00551154
rs1129422			ND3	2.80184	0.00553011
rs5868753			CYB	-2.80101	0.00554383
rs11006133			ND4	2.80016	0.0055579
rs7089361			ND4	-2.80016	0.0055579
rs2657880			ND6	-2.79821	0.00559041
rs1129422			CO3	2.79773	0.00559838
rs709631			CO1	2.79761	0.00560045
rs577085515			16S	-2.79743	0.00560349
rs115294321			CO2	-2.79692	0.00561208
rs41553913			ND2	-2.79626	0.00562315
rs334773			ND4L	2.79449	0.00565291
rs201682075			ND4	2.79114	0.00570976
rs11007975			ND2	2.78974	0.00573367
rs1047991			CO3	-2.78956	0.00573674
rs150251581			CYB	-2.78938	0.00573971
rs7091551			ND3	-2.78839	0.00575675
rs11006133			CYB	2.78283	0.00585284
rs7089361			CYB	-2.78283	0.00585284
rs61672260			ND3	2.7825	0.00585867
rs111302044			ND2	2.78229	0.00586235
rs15892			CYB	2.77856	0.0059276
rs3762568			ND2	2.77842	0.00593013
rs61988272			CO2	-2.77803	0.00593708
rs8075276			ND5	2.77726	0.00595059
rs2230316			ND5	-2.7768	0.00595885
rs116212458			ND1	-2.77645	0.00596493
rs115641692			ND1	2.77645	0.00596493
rs711629			CO3	-2.77573	0.00597776
rs10517201			ND4	-2.77306	0.00602536
rs10517201			ND1	-2.77235	0.00603798
rs2657880			CO2	-2.77075	0.00606683
rs11357			CO1	2.77012	0.00607816
rs28495024			ND4L	2.76972	0.00608525
rs145430429			CO2	-2.76879	0.00610211
rs74555073			CO2	-2.76879	0.00610211
rs11333414			16S	2.76683	0.00613765
rs4485435			ND2	2.76677	0.0061387
rs28378107			ND2	-2.76402	0.00618893
rs11548933			ND6	-2.76324	0.00620337
rs3088038			ND5	-2.7632	0.00620406
rs7598787			ND5	-2.7632	0.00620406
rs11357			ND3	2.76293	0.00620899
rs111441789			ND4	2.76222	0.00622204
rs2274317			ND6	-2.75885	0.00628434
rs1050316			ND6	2.75885	0.00628434
rs2627765			ND1	2.75749	0.00630976
rs36023544			CO2	2.75647	0.00632866
rs28730744			CO2	2.75647	0.00632866
rs4792315			CO1	-2.75543	0.0063483
rs3762568			ND1	2.75323	0.00638956
rs4485435			16S	2.75231	0.00640699
rs148052635			16S	2.74785	0.00649177
rs41399044			ND5	-2.74588	0.00652968
rs9840019			CYB	2.7455	0.00653699
rs74955137			ND4	-2.7453	0.00654083
rs790759			CO2	2.74375	0.00657071
rs608973			CO2	-2.74375	0.00657071
rs6915			ND2	2.7429	0.00658717
rs139802521			ND2	-2.74136	0.00661713
rs55924067			CO1	-2.73915	0.00666028
rs58208761			CO1	-2.73915	0.00666028
rs60727813			CO1	-2.73915	0.00666028
rs8650			ND2	2.73705	0.00670157
rs1047355			ND2	-2.73705	0.00670157
rs557720402			ATP6	2.73643	0.00671361
rs148517186			ATP6	2.73643	0.00671361
rs12251842			ND2	-2.73603	0.0067216
rs116700990			ND4	2.73598	0.00672253
rs75033443			ND4	-2.73598	0.00672253
rs72936327			ATP6	-2.73309	0.00677985
rs147932252			ATP6	-2.73309	0.00677985
rs59774838			ATP6	2.73309	0.00677985
rs13376642			ATP6	-2.73299	0.00678192
rs782652			ND5	-2.72849	0.00687207
rs1925950			ND6	-2.72638	0.00691454
rs3745784			ND1	-2.72586	0.00692508
rs56274257			ND2	2.72509	0.0069408
rs150251581			ND6	-2.72504	0.00694179
rs59638227			CO2	2.72498	0.00694303
rs73581683			CO1	-2.72397	0.00696359
rs12247015			ND5	-2.72266	0.00699044
rs59638227			ND3	2.72093	0.00702592
rs1065800			ND2	2.7184	0.00707792
rs6435351			ND4	2.71831	0.00707992
rs551615948			ND1	2.71779	0.00709057
rs12247015			ND2	-2.71677	0.00711183
rs9840019			ATP6	2.71474	0.00715405
rs11007975			CO3	2.71375	0.00717478
rs608872			CO2	2.71374	0.00717501
rs4583			ND2	-2.71329	0.00718441
rs1129422			ND4L	2.71101	0.00723249
rs58330825			ATP6	2.71052	0.0072427
rs61731968			CO3	2.70951	0.00726419
rs11548933			ND1	-2.7069	0.00731961
rs145920676			CO1	2.70577	0.0073437
rs116680227			ND1	-2.70109	0.00744456
rs148052635			CO3	2.70028	0.00746216
rs115641692			CO1	2.69933	0.00748282
rs116212458			CO1	-2.69933	0.00748282
rs79659648			ND1	-2.69854	0.00749995
rs968714			CYB	-2.69755	0.00752151
rs556080427rs551921151			ND1	2.69517	0.00757372
rs6435351			CYB	2.69389	0.00760189
rs3745784			ND3	-2.69275	0.00762718
rs12247015			CYB	-2.69221	0.0076391
rs12254586			ND2	2.69197	0.00764433
rs7676			CO2	2.69111	0.00766358
rs115294321			CO3	-2.68919	0.00770625
rs2278084			ND1	2.68918	0.00770644
rs3745784			ATP6	-2.68766	0.00774055
rs3731819			CO3	2.68721	0.00775063
rs1050316			ND1	2.68593	0.00777937
rs2274317			ND1	-2.68593	0.00777937
rs13816			ND2	2.6845	0.00781165
rs5018644			ND2	2.68309	0.00784365
rs116680227			ATP8	-2.68151	0.00787963
rs73827017			CYB	2.67988	0.00791693
rs114587018			CYB	-2.67937	0.00792856
rs116519615			CYB	-2.67937	0.00792856
rs75417986			CYB	-2.67937	0.00792856
rs114302881			CYB	-2.67937	0.00792856
rs35772382			CYB	-2.67937	0.00792856
rs11159286			CO1	2.67522	0.00802428
rs11556477			ND2	2.67357	0.00806247
rs79486106			CO2	2.67347	0.00806485
rs782652			CYB	-2.67328	0.00806935
rs9252			ND1	-2.6702	0.00814134
rs4146093			CO3	-2.6696	0.00815532
rs55924067			ND6	-2.66927	0.00816315
rs58208761			ND6	-2.66927	0.00816315
rs60727813			ND6	-2.66927	0.00816315
rs3775728			ATP6	-2.66763	0.00820195
rs3731819			CO2	2.66571	0.00824739
rs35565659			ND2	-2.6639	0.00829037
rs2292192			CO3	-2.66314	0.00830872
rs1054475			ND2	2.65961	0.00839335
rs115294321			ND3	-2.65896	0.00840917
rs61731968			ND1	2.65712	0.00845362
rs28378107			CO2	-2.65493	0.00850708
rs13816			ND1	2.65391	0.008532
rs8075276			ND3	2.65224	0.00857293
rs4789161			CO2	-2.65061	0.00861304
rs58330825			ND4	2.6478	0.00868286
rs114587018			ND1	-2.64752	0.00868989
rs116519615			ND1	-2.64752	0.00868989
rs75417986			ND1	-2.64752	0.00868989
rs114302881			ND1	-2.64752	0.00868989
rs35772382			ND1	-2.64752	0.00868989
rs142501359			ND1	2.64711	0.00869993
rs11121064			CO3	-2.64704	0.00870163
rs6949			ND5	2.64646	0.0087161
rs150251581			CO2	-2.64624	0.00872173
rs1054475			ND1	2.64584	0.00873169
rs74955137			ATP6	-2.64387	0.00878103
rs608973			12S	-2.64198	0.00882868
rs790759			12S	2.64198	0.00882868
rs114898086			ND6	2.64188	0.00883133
rs968714			ND5	-2.64185	0.0088319
rs7246441			CO1	2.64156	0.00883928
rs150251581			ND2	-2.64131	0.00884576
rs17496046			ND2	-2.64128	0.00884645
rs56274257			CO2	2.63995	0.00888003
rs3775728			ND3	-2.63912	0.00890129
rs7258697			ND6	-2.63732	0.0089472
rs15892			ND1	2.63519	0.00900166
rs4485435			ATP6	2.63393	0.00903403
rs1556362			CO3	2.63223	0.00907801
rs3762568			CYB	2.63206	0.00908244
rs4832024			ND5	-2.63144	0.00909866
rs5868753			ND2	-2.63118	0.00910524
rs13585			ATP6	2.63022	0.00913022
rs74955137			ND1	-2.62995	0.00913734
rs145430429			ND2	-2.62872	0.00916938
rs74555073			ND2	-2.62872	0.00916938
rs709631			ND6	2.62813	0.00918479
rs147940265			ND1	2.6273	0.00920644
rs11548933			CO3	-2.6267	0.00922218
rs3762568			ND4	2.62627	0.00923369
rs11006133			ND5	2.62599	0.0092409
rs7089361			ND5	-2.62599	0.0092409
rs641265			ND4L	-2.62302	0.0093193
rs642917			ND4L	-2.62302	0.0093193
rs608973			ND4	-2.61946	0.00941415
rs790759			ND4	2.61946	0.00941415
rs2278084			ATP6	2.61901	0.00942628
rs72940706			ND5	-2.619	0.00942658
rs114587018			ATP8	-2.61703	0.00947941
rs116519615			ATP8	-2.61703	0.00947941
rs75417986			ATP8	-2.61703	0.00947941
rs114302881			ATP8	-2.61703	0.00947941
rs35772382			ATP8	-2.61703	0.00947941
rs1001805			ND6	-2.61647	0.00949454
rs199747151			CO2	2.616	0.00950734
rs1132064			CYB	2.61597	0.00950806
rs1073505			CYB	2.61597	0.00950806
rs940336			CO1	-2.61531	0.00952583
rs3775728			ND4	-2.61266	0.00959769
rs77162406			ND3	-2.61098	0.00964356
rs11121064			ND4L	-2.61065	0.00965255
rs16912174			ND1	2.60995	0.00967181
rs114587018			CO2	-2.60846	0.00971283
rs116519615			CO2	-2.60846	0.00971283
rs75417986			CO2	-2.60846	0.00971283
rs114302881			CO2	-2.60846	0.00971283
rs35772382			CO2	-2.60846	0.00971283
rs150251581			ATP6	-2.60766	0.00973468
rs12259591			ND6	2.60647	0.00976751
rs61672260			CO3	2.60524	0.00980166
rs7088639			ND5	-2.60499	0.00980852
rs8075276			ND4	2.6049	0.00981115
rs16912174			CYB	2.60487	0.00981188
rs1925950			ND1	-2.60436	0.00982622
rs148052635			ND1	2.60214	0.00988803
rs6764			ND1	-2.6019	0.00989467
rs6763			ND1	-2.6019	0.00989467
rs139802521			ND6	-2.60002	0.00994741
rs782652			ND1	-2.59966	0.00995749
rs4144164			ND3	2.59957	0.00996007
rs2242345			ND3	-2.59803	0.0100036
rs968714			ND4	-2.59799	0.0100048
rs116680227			ATP6	-2.59515	0.0100852
rs3745784			ND4	-2.59175	0.0101824
rs115641692			CO2	2.59084	0.0102085
rs116212458			CO2	-2.59084	0.0102085
rs7676			ND2	2.58957	0.0102451
rs1054475			CO2	2.58917	0.0102569
rs159878			CO1	2.58896	0.0102628
rs145920676			ND6	2.58797	0.0102914
rs11159286			CO2	2.58744	0.0103069
rs56274257			ND6	2.58651	0.0103337
rs55924067			ND3	-2.58522	0.0103714
rs58208761			ND3	-2.58522	0.0103714
rs60727813			ND3	-2.58522	0.0103714
rs12327346			CO2	-2.58429	0.0103985
rs36023544			ND2	2.58349	0.0104222
rs28730744			ND2	2.58349	0.0104222
rs36023544			ND1	2.58344	0.0104235
rs28730744			ND1	2.58344	0.0104235
rs73827017			ATP6	2.58286	0.0104405
rs56224407			CO1	2.58199	0.010466
rs11548933			ATP6	-2.58143	0.0104827
rs28495024			ATP8	2.58142	0.010483
rs4144164			ATP6	2.58083	0.0105003
rs16912174			CO3	2.57992	0.0105272
rs147940265			ATP6	2.57975	0.0105323
rs9840019			CO3	2.57966	0.0105347
rs12983578			CO3	2.57957	0.0105376
rs14935			CO3	-2.57928	0.0105461
rs557720402			ND4	2.57917	0.0105493
rs148517186			ND4	2.57917	0.0105493
rs1132064			ND3	2.57615	0.0106392
rs1073505			ND3	2.57615	0.0106392
rs41283694			CYB	2.57606	0.0106419
rs2811544			ND2	-2.57503	0.0106726
rs556080427rs551921151			CYB	2.57423	0.0106967
rs1129422			12S	2.57375	0.010711
rs72936327			ND5	-2.57287	0.0107374
rs147932252			ND5	-2.57287	0.0107374
rs59774838			ND5	2.57287	0.0107374
rs14935			ATP6	-2.5716	0.0107759
rs4796229			CO2	2.57154	0.0107778
rs627928			CO1	2.57039	0.0108124
rs2249542			16S	-2.56995	0.0108258
rs940336			ATP6	-2.56943	0.0108415
rs145143419			ND2	-2.56847	0.0108708
rs3731818			ATP8	-2.5666	0.0109279
rs4583			CO2	-2.56635	0.0109354
rs1985453			CYB	2.56507	0.0109747
rs12254586			CO1	2.56501	0.0109764
rs4832251			CO3	-2.56461	0.0109888
rs116700990			ND5	2.56362	0.0110193
rs75033443			ND5	-2.56362	0.0110193
rs556080427rs551921151			ND4	2.56342	0.0110253
rs77517996			CO1	-2.56314	0.0110341
rs2811544			ND6	-2.56243	0.0110559
rs2193885			ND5	2.56016	0.0111262
rs3762568			ND5	2.55921	0.011156
rs10403352			CO2	-2.55701	0.0112245
rs10568542			ND2	-2.55582	0.0112619
rs78943308			16S	-2.55539	0.0112753
rs13125773			CYB	2.5552	0.0112815
rs6435351			ND5	2.55462	0.0112999
rs577085515			CO2	-2.55305	0.0113493
rs5757465			ND6	-2.55299	0.0113511
rs59638227			ND4	2.55047	0.0114313
rs2274317			CO3	-2.54956	0.0114602
rs1050316			CO3	2.54956	0.0114602
rs17103147			ND2	-2.54833	0.0114994
rs6764			CYB	-2.54756	0.011524
rs6763			CYB	-2.54756	0.011524
rs11548937			ND3	-2.54608	0.0115718
rs2242345			CYB	-2.54585	0.011579
rs8075276			CO3	2.54347	0.0116561
rs10174095			ND5	-2.54344	0.0116569
rs1001805			ND2	-2.54308	0.0116688
rs2249542			ND6	-2.54267	0.0116818
rs11159286			ND2	2.53828	0.0118251
rs13816			ND6	2.5346	0.0119464
rs16912174			ND4	2.53433	0.0119554
rs116680227			CO2	-2.53317	0.0119938
rs2229425			ND5	-2.53259	0.0120133
rs11007975			ND6	2.53178	0.0120403
rs608872			ND4	2.53084	0.0120715
rs4144164			ND1	2.5296	0.0121132
rs11121064			ND4	-2.52895	0.0121348
rs13816			ND4	2.52783	0.0121725
rs558460420			ND2	2.52755	0.0121822
rs116212458			ND3	-2.52742	0.0121863
rs115641692			ND3	2.52742	0.0121863
rs3731819			CYB	2.52699	0.012201
rs4146093			ND5	-2.52611	0.0122307
rs41553913			CYB	-2.52585	0.0122394
rs111441789			ND5	2.52488	0.0122723
rs61731968			ND4	2.52343	0.0123215
rs1799932			CO1	2.52056	0.0124195
rs1047991			CO1	-2.51979	0.012446
rs56274257			ND3	2.51941	0.0124591
rs56122729			ATP8	-2.51883	0.012479
rs159878			CYB	2.51867	0.0124847
rs1129422			ND6	2.5163	0.0125666
rs11121064			ATP8	-2.51597	0.0125781
rs1799932			ATP8	2.51526	0.0126026
rs11007975			CO2	2.51509	0.0126083
rs4832024			ND3	-2.51284	0.012687
rs1073506			ND3	-2.51116	0.0127458
rs73581683			CO2	-2.50965	0.0127988
rs33998366			CO1	-2.50936	0.0128091
rs4144164			CO3	2.50874	0.012831
rs1799932			ND6	2.50587	0.0129327
rs28609894			ATP8	-2.50566	0.01294
rs77517996			ND1	-2.50531	0.0129525
rs4144164			CYB	2.50362	0.0130126
rs36023544			ND5	2.50327	0.0130254
rs28730744			ND5	2.50327	0.0130254
rs557720402			ND1	2.50306	0.0130328
rs148517186			ND1	2.50306	0.0130328
rs3731819			ND2	2.50222	0.0130629
rs17496046			CO2	-2.50176	0.0130794
rs1129422			CO1	2.50145	0.0130906
rs1803921			CO3	-2.50113	0.0131018
rs1047355			ATP6	-2.50018	0.0131362
rs8650			ATP6	2.50018	0.0131362
rs28378107			ND6	-2.5	0.0131428
rs2274317			ATP6	-2.4985	0.0131968
rs1050316			ATP6	2.4985	0.0131968
rs6949			ND3	2.49837	0.0132014
rs1925950			CO3	-2.49828	0.0132047
rs3731818			ND1	-2.49822	0.0132069
rs79659648			CYB	-2.49644	0.0132716
rs296887			CO1	-2.49613	0.0132829
rs77517996			CYB	-2.49608	0.0132847
rs41553913			ND6	-2.49586	0.0132926
rs1132064			ND2	2.49514	0.0133189
rs1073505			ND2	2.49514	0.0133189
rs1925950			ATP6	-2.49146	0.0134539
rs41283694			ND4	2.49081	0.0134777
rs79486106			ND3	2.49056	0.0134868
rs11333414			CO1	2.48673	0.0136291
rs3088038			CO3	-2.48639	0.0136417
rs7598787			CO3	-2.48639	0.0136417
rs6796845			CO2	2.48531	0.0136818
rs2053404			CO1	-2.4847	0.0137049
rs6818556			CO1	-2.4847	0.0137049
rs11556477			ND4L	2.47846	0.0139402
rs4792315			ND2	-2.4781	0.0139536
rs3745784			CO3	-2.47807	0.0139549
rs41553913			ND3	-2.47797	0.0139589
rs116680227			CO3	-2.47651	0.0140144
rs3088038			ND3	-2.47573	0.0140443
rs7598787			ND3	-2.47573	0.0140443
rs1140616			ND1	-2.47541	0.0140565
rs5018644			CO2	2.47516	0.014066
rs11542257			ND2	2.47479	0.0140801
rs1056445			ND1	2.47473	0.0140823
rs557720402			CO3	2.47435	0.0140969
rs148517186			CO3	2.47435	0.0140969
rs2278084			ND4	2.47178	0.014196
rs116680227			ND4	-2.47161	0.0142025
rs3745784			CYB	-2.46883	0.0143103
rs4485435			CO3	2.46857	0.0143203
rs116212458			ATP6	-2.46724	0.0143724
rs115641692			ATP6	2.46724	0.0143724
rs2278084			ND5	2.46719	0.0143742
rs34710000			CO2	-2.46548	0.014441
rs1054475			CO3	2.46357	0.0145162
rs11007975			CYB	2.46351	0.0145185
rs147940265			CO1	2.46248	0.0145592
rs12983578			CO1	2.45777	0.0147463
rs74955137			CO1	-2.45509	0.0148536
rs142501359			ND4L	2.45475	0.0148674
rs296887			CO3	-2.45474	0.0148679
rs73581683			ND5	-2.45445	0.0148793
rs150251581			ND1	-2.45338	0.0149225
rs34710000			ND1	-2.45216	0.0149719
rs14935			ND5	-2.45189	0.0149826
rs139802521			CO1	-2.4513	0.0150065
rs2657880			CO1	-2.45068	0.015032
rs6915			CO2	2.44887	0.0151056
rs5018644			ATP6	2.44827	0.0151303
rs1623480			CO2	-2.44654	0.0152008
rs41283694			CO3	2.44642	0.0152057
rs36023544			CO3	2.44499	0.0152645
rs28730744			CO3	2.44499	0.0152645
rs8440			ND5	-2.4443	0.0152929
rs72936327			CO3	-2.44386	0.0153111
rs147932252			CO3	-2.44386	0.0153111
rs59774838			CO3	2.44386	0.0153111
rs7091551			ATP6	-2.44019	0.0154635
rs77517996			ND6	-2.43827	0.0155438
rs1799932			ND5	2.43719	0.0155889
rs7718007			ND2	2.43235	0.0157933
rs7734699			ND2	-2.43235	0.0157933
rs1047991			ATP6	-2.43127	0.015839
rs7089827			ND3	-2.43067	0.0158646
rs148052635			ND5	2.42813	0.0159734
rs556080427rs551921151			ND5	2.42772	0.0159908
rs77517996			ATP6	-2.42717	0.0160146
rs12983578			CO2	2.42686	0.0160278
rs7091551			ND1	-2.42601	0.0160645
rs2811544			CO2	-2.42528	0.0160958
rs1047355			CO2	-2.42503	0.0161068
rs8650			CO2	2.42503	0.0161068
rs551615948			ATP6	2.42445	0.0161317
rs35359994			ND2	2.42417	0.0161437
rs557839878			12S	-2.42381	0.0161593
rs8177832			ND3	-2.4226	0.0162119
rs9252			16S	-2.4199	0.0163297
rs61672260			ATP8	2.41904	0.0163674
rs11159286			ND6	2.4186	0.0163864
rs711629			ATP8	-2.41752	0.0164337
rs7089827			CO2	-2.41699	0.016457
rs41283694			ND1	2.41661	0.0164741
rs4485435			ND4	2.41575	0.0165116
rs77162406			CO1	-2.41531	0.0165313
rs77162406			ATP6	-2.41427	0.0165774
rs1054475			CO1	2.41394	0.0165918
rs58330825			ND5	2.41338	0.0166167
rs79486106			CO1	2.41294	0.0166362
rs2277459			ND3	2.41275	0.0166446
rs1047991			CYB	-2.41019	0.0167589
rs968688			ND5	2.40859	0.0168308
rs11007976			ND4	2.40749	0.0168802
rs13816			CO3	2.40663	0.0169189
rs1985453			CO2	2.40594	0.0169503
rs79659648			ATP6	-2.40343	0.0170637
rs14935			ND1	-2.4031	0.0170786
rs4144164			ND4	2.40229	0.0171155
rs1799932			ND1	2.40202	0.0171279
rs1048587			CO1	-2.40019	0.0172118
rs73827017			CO3	2.39926	0.0172542
rs1140616			ND2	-2.39866	0.0172816
rs36023544			CO1	2.39841	0.0172934
rs28730744			CO1	2.39841	0.0172934
rs7676			CO1	2.39637	0.0173872
rs114898086			CYB	2.39558	0.017424
rs12983578			ATP6	2.3953	0.0174367
rs1803921			ND1	-2.39507	0.0174476
rs114898086			ND1	2.39438	0.0174795
rs1043968			CO2	-2.39395	0.0174993
rs79659648			CO3	-2.39362	0.017515
rs1056445			ATP6	2.39239	0.017572
rs551615948			CO3	2.39099	0.0176378
rs7258697			ND1	-2.3907	0.017651
rs12983578			ND2	2.38976	0.0176953
rs8721			ND5	2.38975	0.0176959
rs7777259			ND5	2.38975	0.0176959
rs6796845			ND6	2.38952	0.0177066
rs6811584			CO2	2.3889	0.0177357
rs6812211			CO2	2.3889	0.0177357
rs6447368			CO2	-2.3889	0.0177357
rs6796845			CYB	2.38831	0.0177633
rs2811544			ND3	-2.38772	0.0177914
rs3745784			ATP8	-2.38709	0.0178212
rs1129422			CYB	2.38643	0.0178521
rs76800339			12S	2.38624	0.0178611
rs7258697			16S	-2.38622	0.0178619
rs1623480			ND2	-2.38548	0.0178969
rs3204548			12S	-2.38438	0.0179495
rs1623480			ND1	-2.38337	0.0179975
rs2232251			ND1	2.38218	0.0180544
rs142501359			CO1	2.3818	0.0180723
rs1048783			16S	-2.38166	0.0180792
rs1047355			ND1	-2.38135	0.0180939
rs8650			ND1	2.38135	0.0180939
rs147940265			CYB	2.38085	0.0181177
rs577085515			ND2	-2.37987	0.0181648
rs1050316			ND3	2.3789	0.0182114
rs2274317			ND3	-2.3789	0.0182114
rs159878			CO2	2.37884	0.0182142
rs77162406			ND1	-2.37817	0.0182465
rs11357			ND1	2.37804	0.018253
rs79486106			ND2	2.3776	0.018274
rs8177832			CO3	-2.37638	0.018333
rs201682075			ND6	2.37622	0.0183411
rs8440			CO1	-2.37593	0.0183549
rs627928			ND3	2.37141	0.0185753
rs6764			ND4	-2.3714	0.0185758
rs6763			ND4	-2.3714	0.0185758
rs1803921			ND4	-2.37108	0.0185913
rs41283694			ND5	2.37089	0.0186007
rs61942438			ND6	-2.36808	0.0187392
rs1065800			CYB	2.36783	0.0187512
rs28378107			16S	-2.36728	0.0187787
rs2293969			ATP6	2.36688	0.0187985
rs4583			CO1	-2.36584	0.0188497
rs577085515			ND6	-2.36395	0.0189439
rs296888			CO3	2.36279	0.0190017
rs11357			ATP6	2.36251	0.0190157
rs2811544			16S	-2.36126	0.0190784
rs73581685			ND1	-2.3609	0.0190965
rs4583			ND3	-2.35979	0.0191524
rs641265			CO1	-2.35895	0.0191946
rs642917			CO1	-2.35895	0.0191946
rs6915			CO1	2.35731	0.0192771
rs7246441			ND2	2.35659	0.0193136
rs56224407			ND2	2.35647	0.0193199
rs1556362			CO2	2.35413	0.0194391
rs34710000			ND3	-2.35224	0.0195352
rs13585			16S	2.35075	0.019612
rs16912174			ND5	2.35035	0.0196324
rs11548937			ATP6	-2.34856	0.0197249
rs7246441			CO2	2.34757	0.019776
rs148052635			ND4	2.34756	0.0197767
rs2277459			ATP6	2.34693	0.0198089
rs201682075			CO1	2.34612	0.0198513
rs11121064			ND5	-2.34586	0.0198647
rs12251842			CO1	-2.34408	0.0199573
rs13816			CO2	2.34403	0.01996
rs72936327			CYB	-2.34154	0.0200902
rs147932252			CYB	-2.34154	0.0200902
rs59774838			CYB	2.34154	0.0200902
rs4144164			ND5	2.34062	0.0201384
rs34591580			ND4L	2.33951	0.0201968
rs2193885			ATP6	2.33917	0.0202152
rs34710000			ND6	-2.33826	0.0202632
rs1799932			CO2	2.33812	0.0202704
rs4832024			CO3	-2.33809	0.0202723
rs5868753			ND1	-2.33759	0.0202986
rs17103147			ND3	-2.33747	0.0203049
rs6435351			ND3	2.33461	0.0204569
rs41553913			ATP6	-2.33431	0.020473
rs2230316			CO3	-2.33398	0.0204905
rs957680			ND5	2.33324	0.0205298
rs35565659			ND6	-2.33287	0.0205498
rs577085515			CO1	-2.3316	0.0206179
rs159878			ND1	2.3314	0.0206289
rs486907			16S	2.33078	0.0206621
rs1065800			CO2	2.33011	0.0206983
rs150251581			ND3	-2.32989	0.0207097
rs142501359			ND6	2.32958	0.0207266
rs8721			CO1	2.329	0.0207578
rs7777259			CO1	2.329	0.0207578
rs15892			CO3	2.32772	0.0208274
rs33998366			CYB	-2.32734	0.020848
rs334773			ATP8	2.32673	0.0208806
rs56274257			ND1	2.32579	0.0209318
rs782572			ND4	-2.32561	0.0209417
rs2278084			CYB	2.32558	0.0209432
rs13376642			ND1	-2.3246	0.0209969
rs6796845			ND3	2.32458	0.0209979
rs147940265			ND5	2.32373	0.0210441
rs2277459			ND6	2.32358	0.0210524
rs9252			ND6	-2.3231	0.0210785
rs2232251			ATP6	2.323	0.021084
rs4146093			ATP8	-2.32294	0.0210877
rs159878			ND6	2.3219	0.0211443
rs3129568			CO3	2.32132	0.0211765
rs145143419			CO2	-2.32069	0.0212112
rs7091551			CYB	-2.32049	0.021222
rs5757465			CYB	-2.32016	0.0212404
rs12983578			CYB	2.31986	0.0212566
rs551615948			ND4	2.31749	0.0213877
rs61731968			ND5	2.31671	0.0214311
rs2003499			ATP8	2.31592	0.0214749
rs7091551			CO1	-2.31586	0.0214787
rs7258697			ND4	-2.31561	0.0214925
rs13125773			CO3	2.31511	0.02152
rs35281442			CO1	-2.31488	0.0215332
rs2242345			CO3	-2.31464	0.0215465
rs1073506			CYB	-2.3146	0.0215485
rs12254586			ND6	2.31433	0.0215637
rs61942438			CO2	-2.31413	0.0215747
rs199747151			ND2	2.3135	0.0216102
rs6453081			CO2	2.31295	0.0216408
rs7212299			ND4L	2.312	0.0216941
rs7210713			ND4L	-2.312	0.0216941
rs6416922			ND4L	-2.312	0.0216941
rs6416923			ND4L	-2.312	0.0216941
rs7207285			ND4L	-2.312	0.0216941
rs72940706			16S	-2.31156	0.0217189
rs145430429			CO1	-2.31124	0.0217368
rs74555073			CO1	-2.31124	0.0217368
rs1803921			CYB	-2.31002	0.0218056
rs2230316			CYB	-2.30951	0.0218345
rs111441789			ATP6	2.30922	0.0218505
rs296887			ATP6	-2.30894	0.0218663
rs80159857			ND2	2.30668	0.0219946
rs145143419			CO1	-2.30592	0.0220378
rs11550611			16S	-2.30587	0.0220407
rs5018644			ND6	2.30535	0.0220705
rs3775728			CO3	-2.3053	0.0220733
rs1047355			ND3	-2.30497	0.0220921
rs8650			ND3	2.30497	0.0220921
rs11395			ND3	-2.30472	0.0221063
rs1054475			ND4	2.30453	0.0221169
rs13585			ND5	2.30438	0.0221259
rs957680			CYB	2.30393	0.0221512
rs3731819			ND4	2.30393	0.0221517
rs1623480			CO3	-2.30387	0.0221547
rs627928			ND6	2.30363	0.0221686
rs6435351			ATP6	2.30353	0.0221743
rs35281442			ND6	-2.30239	0.0222395
rs957680			ND6	2.30202	0.022261
rs4583			ATP6	-2.30088	0.0223267
rs145430429			ATP6	-2.29993	0.0223814
rs74555073			ATP6	-2.29993	0.0223814
rs10174095			CO1	-2.29953	0.0224044
rs1799932			ATP6	2.29846	0.0224659
rs1925950			ND3	-2.29841	0.0224688
rs79486106			ND1	2.29804	0.0224903
rs116680227			ND5	-2.29673	0.0225662
rs12259591			ND3	2.29583	0.0226188
rs201682075			CO2	2.29562	0.0226311
rs13376642			CYB	-2.29528	0.0226512
rs6147688			CO2	-2.29463	0.0226886
rs3129568			ND1	2.2941	0.0227196
rs1048783			CO2	-2.29316	0.0227748
rs2193885			ND3	2.29162	0.0228651
rs11006133			ATP6	2.29136	0.0228804
rs7089361			ATP6	-2.29136	0.0228804
rs116680227			ND3	-2.29132	0.0228828
rs1001805			ND4	-2.29121	0.0228891
rs114898086			ATP6	2.29112	0.0228946
rs709631			CO2	2.29075	0.0229164
rs55924067			ND1	-2.28775	0.0230937
rs58208761			ND1	-2.28775	0.0230937
rs60727813			ND1	-2.28775	0.0230937
rs1047991			12S	-2.28753	0.023107
rs8440			ND6	-2.28508	0.0232527
rs2292192			ATP8	-2.28391	0.0233224
rs2193885			CO3	2.28316	0.0233675
rs2232248			ATP8	2.28291	0.0233824
rs1054475			CYB	2.28281	0.0233881
rs139154284			CO1	2.28134	0.0234769
rs34710000			ND2	-2.28038	0.0235345
rs641265			ND5	-2.28019	0.0235458
rs642917			ND5	-2.28019	0.0235458
rs114898086			CO1	2.27998	0.0235584
rs4792315			CO3	-2.27913	0.0236099
rs36023544			ND4	2.27624	0.0237853
rs28730744			ND4	2.27624	0.0237853
rs2232248			ND2	-2.27612	0.0237925
rs11556477			ATP6	2.27606	0.0237962
rs8721			ND6	2.27602	0.0237986
rs7777259			ND6	2.27602	0.0237986
rs150251581			CO1	-2.27555	0.0238271
rs13125773			ND4	2.2747	0.023879
rs6739788			ND4L	-2.27457	0.023887
rs61942438			CO1	-2.26955	0.024195
rs9252			ATP6	-2.26882	0.0242403
rs11007975			ND3	2.2688	0.0242415
rs73581685			ND6	-2.26823	0.0242771
rs77162406			CYB	-2.26815	0.0242819
rs56274015			CO1	2.2681	0.0242849
rs1140616			CO2	-2.26754	0.0243196
rs56274257			ATP6	2.26685	0.0243623
rs56224407			ND6	2.26651	0.0243839
rs139872604			CO3	2.26531	0.0244586
rs17154615			ND3	2.26459	0.0245031
rs6915			ND1	2.26248	0.0246355
rs4796582			ND4L	2.26194	0.0246695
rs665943			16S	-2.26099	0.0247293
rs2249542			CO1	-2.26014	0.0247827
rs551615948			CYB	2.25967	0.0248123
rs6945			ND1	2.25914	0.0248456
rs11548933			ATP8	-2.25726	0.0249647
rs3731819			ND1	2.25695	0.0249846
rs627928			ND4	2.25436	0.0251496
rs641265			ND2	-2.25268	0.0252568
rs642917			ND2	-2.25268	0.0252568
rs73827017			ND4	2.25267	0.0252576
rs73581685			ND2	-2.25104	0.0253624
rs14490			ND4L	2.25066	0.0253872
rs59774838			16S	2.25026	0.0254128
rs72936327			16S	-2.25026	0.0254128
rs147932252			16S	-2.25026	0.0254128
rs4792315			ND5	-2.24999	0.0254299
rs2811544			CO1	-2.24996	0.0254321
rs4796229			ND2	2.24979	0.025443
rs1705805			ND5	2.2489	0.0255002
rs150251581			CO3	-2.24843	0.0255307
rs1001805			ND1	-2.24771	0.0255773
rs11159286			ATP6	2.24762	0.0255835
rs116212458			ND5	-2.2476	0.0255844
rs115641692			ND5	2.2476	0.0255844
rs142501359			CO3	2.24604	0.0256858
rs139154284			ND6	2.24523	0.025739
rs59638227			CO1	2.24336	0.0258611
rs145143419			ND6	-2.24277	0.0258994
rs140408544			CO1	2.24237	0.0259256
rs557720402			ND3	2.24097	0.0260178
rs148517186			ND3	2.24097	0.0260178
rs11548937			ND6	-2.23894	0.0261516
rs296888			CO1	2.23885	0.0261573
rs2277459			CO1	2.23882	0.0261597
rs1065800			ND3	2.23702	0.0262787
rs11548933			ND4	-2.23664	0.026304
rs114587018			CO3	-2.2366	0.0263064
rs116519615			CO3	-2.2366	0.0263064
rs75417986			CO3	-2.2366	0.0263064
rs114302881			CO3	-2.2366	0.0263064
rs35772382			CO3	-2.2366	0.0263064
rs667894			16S	-2.23611	0.0263393
rs145430429			ND6	-2.2353	0.0263931
rs74555073			ND6	-2.2353	0.0263931
rs2277459			ND1	2.23426	0.0264626
rs12247015			ATP6	-2.23359	0.026507
rs58330825			ATP8	2.23324	0.0265308
rs9252			CYB	-2.2327	0.0265672
rs73581683			ND3	-2.23166	0.026637
rs15892			CO2	2.23151	0.0266468
rs1001805			CYB	-2.23136	0.0266568
rs7088639			ND4L	-2.23129	0.0266613
rs13816			12S	2.23055	0.0267117
rs577085515			ND5	-2.22975	0.0267651
rs14935			ND4	-2.22897	0.0268179
rs13816			ATP6	2.22743	0.0269219
rs145430429			CYB	-2.22356	0.0271855
rs74555073			CYB	-2.22356	0.0271855
rs73581683			ATP6	-2.22223	0.0272763
rs7258697			CO3	-2.2209	0.0273682
rs8105832			ND3	-2.22073	0.0273795
rs2242345			ND5	-2.22035	0.0274057
rs6796845			CO1	2.21952	0.027463
rs11395			ND6	-2.21868	0.0275211
rs968688			CO1	2.21772	0.0275874
rs201682075			ND2	2.21757	0.0275976
rs17496046			ND6	-2.21749	0.0276035
rs2811544			ND1	-2.21486	0.0277858
rs2229422			ND1	2.21353	0.0278789
rs968714			CO3	-2.21239	0.0279588
rs111302044			ND3	2.21208	0.0279802
rs111441789			ND3	2.21055	0.0280877
rs968688			ND4	2.20945	0.0281654
rs7258697			ATP6	-2.2089	0.0282039
rs79659648			ND3	-2.20781	0.028281
rs17103147			ATP6	-2.20733	0.0283152
rs8440			ND2	-2.2068	0.0283524
rs145920676			ND4	2.20624	0.028392
rs2838497			CO2	-2.20591	0.0284154
rs3738579			16S	2.20571	0.0284301
rs2232251			ND5	2.20532	0.0284576
rs2293969			ND2	2.20531	0.0284587
rs34710000			CO1	-2.20514	0.0284705
rs35281442			ND4	-2.20391	0.0285581
rs34710000			ATP6	-2.20145	0.0287341
rs4792315			ATP6	-2.201	0.0287661
rs14935			16S	-2.2009	0.0287737
rs139872604			ND1	2.19915	0.0288993
rs11395			CO2	-2.19775	0.0290003
rs74955137			CYB	-2.19726	0.0290361
rs15892			ND4L	2.19669	0.029077
rs8721			ND2	2.19569	0.02915
rs7777259			ND2	2.19569	0.02915
rs147940265			ND4	2.19408	0.0292669
rs4146093			ND4	-2.19374	0.0292921
rs334773			16S	2.19171	0.02944
rs1048587			ND6	-2.19159	0.029449
rs116680227			CYB	-2.19144	0.0294603
rs8177832			ND4L	-2.19079	0.0295079
rs627928			CYB	2.19008	0.0295598
rs1054475			ND6	2.18956	0.0295981
rs8440			CO2	-2.18939	0.0296108
rs55924067			ATP6	-2.18917	0.0296264
rs58208761			ATP6	-2.18917	0.0296264
rs60727813			ATP6	-2.18917	0.0296264
rs11395			CYB	-2.1863	0.029839
rs2657880			ATP6	-2.18592	0.0298667
rs7694924			ATP8	-2.1847	0.0299573
rs1047991			ND3	-2.18435	0.0299833
rs2627765			ND5	2.18362	0.0300382
rs1048254			ND4L	-2.1835	0.0300471
rs12135247			ND4L	-2.1835	0.0300471
rs77517996			ND3	-2.18335	0.0300579
rs1065800			ND6	2.18334	0.0300592
rs111302044			ND1	2.18144	0.0302006
rs145143419			ND4L	-2.17916	0.0303723
rs627928			16S	2.17835	0.0304328
rs111441789			CO3	2.17808	0.0304531
rs1803921			ND3	-2.17529	0.0306641
rs6817397			CO2	-2.17416	0.0307502
rs3733487			ND4L	-2.173	0.0308389
rs7676			12S	-2.17269	0.0308624
rs556080427rs551921151			ND3	2.17216	0.0309027
rs41553913			CO1	-2.1706	0.0310225
rs296887			CO2	-2.16953	0.0311046
rs2229422			ATP6	2.16908	0.031139
rs3745784			ND5	-2.16818	0.0312084
rs940336			CYB	-2.16684	0.0313113
rs7594497			ND4L	2.16586	0.031387
rs115294321			CYB	-2.16471	0.0314761
rs11556477			12S	2.16447	0.0314954
rs7734699			CO2	-2.16429	0.0315093
rs7718007			CO2	2.16429	0.0315093
rs782652			ND4	-2.16404	0.0315286
rs111699921			ND1	2.16325	0.0315898
rs58330825			ND3	2.16287	0.0316197
rs199747151			ND6	2.1626	0.0316408
rs41553913			ND1	-2.16148	0.0317281
rs111302044			ATP6	2.16077	0.0317838
rs35565659			CO2	-2.16059	0.0317981
rs4485435			ND3	2.15965	0.031871
rs1050316			CO1	2.15915	0.0319102
rs2274317			CO1	-2.15915	0.0319102
rs5757465			ND1	-2.15823	0.0319832
rs8721			CO2	2.15756	0.0320355
rs7777259			CO2	2.15756	0.0320355
rs1048990			12S	2.15749	0.0320409
rs4796229			ND6	2.15721	0.0320634
rs5018644			ND1	2.15656	0.0321143
rs56352510			CO1	2.1562	0.0321432
rs13376642			CO3	-2.15543	0.0322037
rs1925950			CO1	-2.15536	0.0322093
rs3731819			ATP6	2.1553	0.0322142
rs61942438			ND2	-2.15512	0.0322287
rs7089827			ND2	-2.15398	0.0323187
rs58330825			CYB	2.15375	0.0323374
rs59774838			ND4	2.15366	0.032344
rs72936327			ND4	-2.15366	0.032344
rs147932252			ND4	-2.15366	0.032344
rs9252			CO3	-2.15276	0.0324155
rs556080427rs551921151			ATP6	2.14949	0.0326774
rs7246441			ND6	2.14911	0.0327074
rs35281442			CO2	-2.1486	0.0327482
rs1065800			CO1	2.14855	0.0327523
rs116212458			CYB	-2.14724	0.0328579
rs115641692			CYB	2.14724	0.0328579
rs6435351			CO3	2.14709	0.0328703
rs1048783			ND6	-2.14583	0.0329719
rs4665			ND6	2.1453	0.0330147
rs3088038			ND4L	-2.14479	0.0330557
rs7598787			ND4L	-2.14479	0.0330557
rs11395			CO3	-2.14322	0.0331827
rs35281442			ND2	-2.1416	0.033315
rs5868753			ND4	-2.1414	0.0333313
rs11395			ND1	-2.14071	0.0333875
rs576770130			CYB	-2.13989	0.0334546
rs7259046			CO2	-2.13959	0.0334789
rs12259591			ND4	2.13829	0.0335857
rs4789161			ND1	-2.13817	0.0335956
rs79486106			ATP6	2.13758	0.0336438
rs56274257			CO1	2.13756	0.0336457
rs145920676			CO2	2.13736	0.0336617
rs41553913			CO3	-2.13655	0.0337286
rs56224407			ATP6	2.13507	0.0338513
rs486907			ND5	2.12821	0.0344223
rs9840019			ND4	2.12803	0.0344373
rs558460420			CO1	2.12609	0.0345998
rs6796845			ATP6	2.12434	0.0347476
rs145920676			ND2	2.12383	0.0347909
rs77517996			CO3	-2.12223	0.0349262
rs10403352			CO1	-2.122	0.0349464
rs324356			ND2	-2.12169	0.034972
rs13816			CYB	2.12101	0.0350304
rs111699921			ND4	2.11745	0.0353346
rs4832251			ND3	-2.11687	0.0353844
rs77162406			ND6	-2.1159	0.0354671
rs1799932			ND4L	2.11544	0.0355072
rs577085515			ND4	-2.11391	0.0356393
rs1001805			ND5	-2.11339	0.0356838
rs17853082			ND4L	-2.11318	0.0357017
rs5868753			ND3	-2.11254	0.0357573
rs10186193			CYB	2.1124	0.0357695
rs7091551			CO3	-2.11128	0.0358668
rs1139250			ND5	-2.11094	0.0358962
rs1132064			CO2	2.10931	0.0360382
rs1073505			CO2	2.10931	0.0360382
rs1803921			ND5	-2.108	0.0361528
rs2657880			ND5	-2.10792	0.0361598
rs14490			ND2	2.10749	0.0361974
rs1799932			ND3	2.10654	0.0362808
rs62120677			CO3	-2.10531	0.0363883
rs6453081			ND2	2.10529	0.0363902
rs14935			ND4L	-2.10469	0.0364428
rs9252			ND4	-2.1044	0.0364684
rs2003498			ATP8	2.10411	0.0364937
rs28378107			ND1	-2.10324	0.0365713
rs9871162			ND2	-2.1027	0.0366188
rs2657880			ND2	-2.10228	0.0366557
rs7259046			ND3	-2.10224	0.0366589
rs58330825			ND4L	2.10194	0.036686
rs12254586			ND3	2.10151	0.0367237
rs28378107			ATP6	-2.10128	0.036744
rs1047366			ND2	-2.10118	0.0367533
rs1048167			CO1	-2.10096	0.0367727
rs3129568			ND4	2.10067	0.0367988
rs79486106			ND6	2.10012	0.0368474
rs13376642			ND4	-2.09996	0.0368616
rs2232251			ND3	2.09986	0.0368702
rs3731818			CYB	-2.09955	0.0368982
rs7676			ND5	2.09941	0.0369106
rs139154284			CO2	2.09921	0.0369278
rs12251842			CYB	-2.0987	0.0369735
rs957680			16S	2.0984	0.0370008
rs73581685			CO1	-2.09805	0.0370318
rs10517201			16S	-2.09779	0.0370546
rs957680			ND4	2.09549	0.0372609
rs324356			ND6	-2.09362	0.0374294
rs56224407			ND3	2.09259	0.0375217
rs12983578			ND6	2.09222	0.0375555
rs7246441			ND4	2.09213	0.0375638
rs13816			ND5	2.09206	0.0375697
rs17496046			ND1	-2.09128	0.03764
rs1065800			12S	2.0909	0.0376748
rs11395			ND2	-2.08915	0.0378333
rs2811544			ND4	-2.08676	0.038051
rs1047355			ATP8	-2.08674	0.0380529
rs8650			ATP8	2.08674	0.0380529
rs1713862			ND1	-2.0867	0.0380569
rs6915			CYB	2.08649	0.0380764
rs72843416			ND2	2.08466	0.0382435
rs1043968			ND6	-2.08411	0.0382945
rs296887			ATP8	-2.08382	0.0383208
rs1056445			CO3	2.08332	0.0383664
rs226249			CO1	2.08195	0.0384935
rs11548937			CO3	-2.08194	0.0384943
rs7676			ND1	2.07933	0.0387351
rs6792			ND4L	2.07913	0.0387536
rs10186193			ATP6	2.07864	0.0388
rs146132979			ND5	2.07811	0.038849
rs3733487			ATP8	-2.07765	0.0388912
rs1073506			ND2	-2.07562	0.0390808
rs711629			16S	-2.07493	0.0391451
rs10938024			ATP8	-2.07458	0.0391782
rs296888			ATP6	2.07453	0.0391827
rs2811544			ND5	-2.07242	0.039381
rs641265			ND6	-2.07215	0.0394067
rs642917			ND6	-2.07215	0.0394067
rs58330825			CO3	2.07144	0.0394734
rs7694924			ND4L	-2.07123	0.039493
rs12327346			ND6	-2.06994	0.0396153
rs296887			ND6	-2.06971	0.0396364
rs14490			CO1	2.06955	0.0396517
rs79659648			ND4	-2.06892	0.0397119
rs74361156			ND2	2.06809	0.0397906
rs3738055			ND2	-2.06802	0.0397974
rs6147688			CYB	-2.06793	0.039806
rs145143419			ATP6	-2.06788	0.0398099
rs4583			CYB	-2.06777	0.0398203
rs6945			ND2	2.06754	0.0398429
rs11395			CO1	-2.06732	0.0398639
rs8105832			CO2	-2.06679	0.0399142
rs1799932			ND4	2.06589	0.0400001
rs56274257			CYB	2.06504	0.0400811
rs6796845			ND1	2.06424	0.0401573
rs6915			ND3	2.06378	0.0402016
rs6453081			ND6	2.06365	0.0402134
rs296888			CO2	2.06301	0.040275
rs696825			ND5	-2.06277	0.0402976
rs12259591			CYB	2.06155	0.0404149
rs576770130			ND3	-2.0613	0.0404391
rs709631			ND1	2.05966	0.0405972
rs1049432			CO1	-2.05896	0.0406653
rs1054475			ATP6	2.05825	0.0407339
rs6446832			ATP8	2.0581	0.0407482
rs7670981			ATP8	2.0581	0.0407482
rs33998366			ND6	-2.05802	0.0407563
rs142501359			ND3	2.05775	0.0407827
rs11548937			CYB	-2.05712	0.0408434
rs5868753			ATP6	-2.05658	0.040896
rs1061121			CO1	-2.05553	0.0409981
rs145143419			ND3	-2.05489	0.04106
rs11542257			CO2	2.05485	0.041064
rs59638227			ND5	2.05464	0.041085
rs35565659			CYB	-2.05453	0.0410956
rs35565659			ND1	-2.05445	0.0411034
rs2232251			CYB	2.0543	0.0411182
rs150251581			ND4	-2.05394	0.0411531
rs11006133			ND1	2.05232	0.0413115
rs7089361			ND1	-2.05232	0.0413115
rs4789161			ND6	-2.05161	0.0413814
rs2277459			ND4	2.04994	0.0415453
rs1623480			CO1	-2.04913	0.0416252
rs4144164			ND4L	2.04897	0.0416409
rs2627765			ND4	2.04869	0.0416691
rs608973			ND5	-2.04862	0.0416753
rs790759			ND5	2.04862	0.0416753
rs145430429			ND1	-2.04787	0.04175
rs74555073			ND1	-2.04787	0.04175
rs8721			ND1	2.04713	0.0418235
rs7777259			ND1	2.04713	0.0418235
rs7088639			ATP8	-2.04605	0.0419306
rs10403942			CO2	2.04595	0.0419405
rs957680			ND4L	2.04547	0.0419874
rs6147688			ATP6	-2.04479	0.0420549
rs1043968			CYB	-2.0434	0.0421935
rs1623480			CYB	-2.04254	0.0422801
rs8440			ND1	-2.04018	0.042516
rs73581685			ND5	-2.03995	0.0425399
rs11555142			ND3	-2.03988	0.042546
rs7259046			ND2	-2.03854	0.0426811
rs577085515			ND1	-2.03832	0.0427035
rs296887			CYB	-2.0383	0.0427053
rs77162406			CO3	-2.03761	0.0427756
rs142023789			16S	2.03701	0.0428357
rs3762568			CO3	2.03562	0.0429767
rs17154615			ATP8	2.03548	0.042991
rs1864507			ND2	2.03509	0.0430303
rs2303909			ND2	2.03509	0.0430303
rs61942438			ND1	-2.03494	0.0430453
rs4144164			16S	2.03477	0.043063
rs2278084			ND4L	2.03411	0.0431294
rs10174095			ND4L	-2.03408	0.0431324
rs116212458			ATP8	-2.03183	0.0433617
rs115641692			ATP8	2.03183	0.0433617
rs58026341			CO2	2.03176	0.0433689
rs4583			ATP8	-2.03172	0.0433729
rs3762568			ATP6	2.03136	0.0434098
rs10186193			CO2	2.02962	0.0435888
rs16912200			ND5	-2.02863	0.04369
rs41283696			ND5	-2.02863	0.04369
rs11124961			ND4L	-2.02769	0.0437867
rs1048783			ND1	-2.027	0.0438579
rs1705805			ND4L	2.02625	0.0439356
rs577085515			ND3	-2.02593	0.0439681
rs1799932			CYB	2.02532	0.0440314
rs2230316			ND4L	-2.02164	0.0444142
rs140408544			ND5	2.01998	0.0445875
rs940336			CO2	-2.01927	0.0446618
rs2278084			ATP8	2.01749	0.0448486
rs79130882			16S	2.01727	0.0448708
rs4792315			ND1	-2.01705	0.0448947
rs10938024			ND4L	-2.01653	0.0449495
rs35281442			ND1	-2.01596	0.0450093
rs2229425			ND4L	-2.01558	0.0450495
rs114898086			ND3	2.01422	0.0451927
rs557839878			CO1	2.01242	0.0453834
rs2003499			16S	2.01231	0.0453957
rs201682075			ND1	2.01175	0.0454546
rs4485435			ND5	2.01146	0.0454862
rs12983578			ND3	2.01071	0.0455653
rs577085515			12S	-2.01062	0.0455755
rs145143419			ND1	-2.01017	0.0456231
rs56274257			ND4	2.00964	0.0456794
rs3762567			ND5	2.00962	0.0456819
rs2292192			ND4L	-2.00958	0.0456857
rs80159857			ND1	2.00944	0.0457014
rs7091551			ND6	-2.00942	0.0457031
rs12247015			ND1	-2.00839	0.0458132
rs8075276			ND4L	2.00822	0.0458312
rs137831			ND5	-2.00635	0.0460319
rs11556477			ND4	2.0063	0.046038
rs11357			CO3	2.00577	0.0460947
rs556080427rs551921151			CO3	2.00544	0.0461304
rs111302044			CYB	2.00542	0.0461327
rs577085515			ATP6	-2.00425	0.0462582
rs226249			ND6	2.00408	0.0462761
rs9252			ND4L	-2.00393	0.0462924
rs1065800			ATP6	2.00211	0.0464901
rs4832024			ND4L	-2.00109	0.0466
rs35491723			ND4L	2.00054	0.0466597
rs5868753			CO3	-2.00035	0.0466811
rs143001539			16S	1.99948	0.0467753
rs11548937			ND1	-1.99779	0.0469598
rs7540			ND3	-1.99768	0.0469718
rs968688			ND6	1.9957	0.0471884
rs641265			CYB	-1.99524	0.0472391
rs642917			CYB	-1.99524	0.0472391
rs2249542			ND5	-1.99475	0.0472928
rs7258697			CYB	-1.99472	0.0472969
rs3129568			ND6	1.99422	0.0473513
rs1050316			ND4	1.99363	0.047416
rs2274317			ND4	-1.99363	0.047416
rs1047366			ND1	-1.99218	0.0475766
[truncated: 5,666 more rows]
