# Supplementary material for: Ancient Out-of-Africa Mitochondrial DNA Variants Associate with Distinct Mitochondrial Gene Expression Patterns
Source: PLoS Genet. 2016 Nov 3;12(11):e1006407. doi: 10.1371/journal.pgen.1006407 (PMC5094714; doi:10.1371/journal.pgen.1006407)
Supplement: S10 Table — Information indicated in columns B-C is available only for SNPs that passed the p-value cutoff after Bonferroni correction (6.11e-6) in the two tested groups. (XLSX) [file pgen.1006407.s015.xlsx]

## Sheet: Sheet1
SNP	nDNA Gene	Region	Differentialy expressed mtDNA Gene	t-stat	p-value - nDNA Genotype Association
rs28495024	PTCD1	UTR-3	MT-TI	5.99515	8.59495e-09
rs4665			MT-TW	5.37009	2.05253e-07
rs41283365			MT-TH	-5.238	3.89006e-07
rs2003499	PTCD1	UTR-3	MT-TI	5.23404	3.96454e-07
rs28495024			MT-TS2	5.13009	6.50344e-07
rs1040803			MT-TT	-5.01276	1.12724e-06
rs1050316			MT-TT	4.90797	1.82808e-06
rs2274317			MT-TT	-4.90797	1.82808e-06
rs1925950			MT-TT	-4.90776	1.82979e-06
rs1040803			MT-TI	-4.90321	1.8683e-06
rs16967742	MRPS7	UTR-5	MT-TI	-4.89604	1.93056e-06
rs28495024			MT-TT	4.8695	2.17902e-06
rs2003499			MT-TS2	4.77422	3.35181e-06
rs16967742			MT-TS2	-4.74661	3.79273e-06
rs8075276			MT-TI	4.72558	4.16572e-06
rs3876			MT-TG	4.63429	6.23711e-06
rs2292192			MT-TT	-4.61492	6.78973e-06
rs8177832			MT-TT	-4.60819	6.99259e-06
rs7694924			MT-TI	-4.58467	7.74833e-06
rs12259591			MT-TH	4.57331	8.14079e-06
rs2003498			MT-TI	4.56537	8.4266e-06
rs16967742			MT-TT	-4.54299	9.28445e-06
rs7594497			MT-TH	4.53242	9.7185e-06
rs10938024			MT-TI	-4.50702	1.08422e-05
rs12254586			MT-TH	4.50485	1.0944e-05
rs6796845			MT-TG	4.50106	1.11234e-05
rs16967742			MT-TH	-4.46087	1.32118e-05
rs28495024			MT-TG	4.44662	1.40392e-05
rs7714219			MT-TH	4.43685	1.46346e-05
rs4146093			MT-TH	-4.43173	1.49563e-05
rs6446832			MT-TI	4.42161	1.56124e-05
rs7670981			MT-TI	4.42161	1.56124e-05
rs3733487			MT-TI	-4.39761	1.72806e-05
rs2003499			MT-TT	4.3889	1.79274e-05
rs28495024			MT-TR	4.37965	1.86393e-05
rs2003499			MT-TG	4.34745	2.13363e-05
rs8075276			MT-TH	4.34391	2.16542e-05
rs75079512			MT-TP	-4.34044	2.19708e-05
rs77797215			MT-TP	-4.34044	2.19708e-05
rs3088038			MT-TI	-4.30837	2.51135e-05
rs7598787			MT-TI	-4.30837	2.51135e-05
rs6739788			MT-TH	-4.28636	2.75146e-05
rs10938024			MT-TH	-4.2686	2.96108e-05
rs28495024			MT-TL2	4.26856	2.96148e-05
rs74613946			MT-TI	-4.25737	3.10135e-05
rs2274317			MT-TS2	-4.23876	3.3481e-05
rs1050316			MT-TS2	4.23876	3.3481e-05
rs8075276			MT-TS2	4.22262	3.57706e-05
rs1925950			MT-TS2	-4.21941	3.62446e-05
rs6739788			MT-TT	-4.19046	4.07887e-05
rs1065800			MT-TG	4.18253	4.21271e-05
rs73581683			MT-TT	-4.17782	4.29407e-05
rs7594497			MT-TT	4.16612	4.50282e-05
rs1925950			MT-TL2	-4.161	4.59712e-05
rs147940265			MT-TT	4.14668	4.87115e-05
rs6796845			MT-TT	4.14225	4.95908e-05
rs5018644			MT-TR	4.1397	5.01035e-05
rs7694924			MT-TH	-4.12627	5.28872e-05
rs2274317			MT-TL2	-4.11119	5.61914e-05
rs1050316			MT-TL2	4.11119	5.61914e-05
rs6915			MT-TL2	4.10021	5.8718e-05
rs1040803			MT-TS2	-4.09595	5.9728e-05
rs10174095			MT-TC	4.063	6.81155e-05
rs13376642			MT-TT	-4.05529	7.02347e-05
rs696825			MT-TI	-4.04792	7.23193e-05
rs9279			MT-TT	4.03624	7.5744e-05
rs8177832			MT-TS2	-4.03438	7.63009e-05
rs4146093			MT-TT	-4.03119	7.72711e-05
rs7594497			MT-TI	4.03096	7.73419e-05
rs11006133			MT-TS2	4.02847	7.81043e-05
rs7089361			MT-TS2	-4.02847	7.81043e-05
rs4583			MT-TT	-4.01724	8.16454e-05
rs6803			MT-TT	4.01643	8.19061e-05
rs16967742			MT-TL2	-4.0156	8.21733e-05
rs6446832			MT-TH	3.99903	8.77078e-05
rs7670981			MT-TH	3.99903	8.77078e-05
rs558567068			MT-TG	-3.98608	9.22822e-05
rs1925950			MT-TI	-3.98139	9.39926e-05
rs1040803			MT-TL2	-3.98111	9.40963e-05
rs5868753			MT-TH	-3.9774	9.54722e-05
rs2003499			MT-TR	3.97326	9.70291e-05
rs55924067			MT-TI	-3.96837	9.88998e-05
rs58208761			MT-TI	-3.96837	9.88998e-05
rs60727813			MT-TI	-3.96837	9.88998e-05
rs61672260			MT-TT	3.95815	0.000102921
rs6739788			MT-TI	-3.95706	0.000103361
rs1050316			MT-TI	3.94901	0.000106653
rs2274317			MT-TI	-3.94901	0.000106653
rs10938024			MT-TS2	-3.94614	0.000107849
rs10445348			MT-TL2	-3.92859	0.000115452
rs28495024			MT-TH	3.926	0.000116617
rs2003498			MT-TT	3.91738	0.000120574
rs17761023			MT-TM	3.90758	0.000125227
rs1040803			MT-TR	-3.90411	0.000126912
rs11556477			MT-TG	3.89111	0.000133429
rs7694924			MT-TS2	-3.87927	0.000139636
rs55823720			MT-TY	3.87534	0.00014176
rs2003499			MT-TH	3.86867	0.00014543
rs3733487			MT-TH	-3.85058	0.000155846
rs2003498			MT-TS2	3.85042	0.000155941
rs2003499			MT-TL2	3.844	0.000159806
rs7262			MT-TL2	-3.83797	0.000163519
rs968688			MT-TA	-3.83753	0.00016379
rs12247015			MT-TS2	-3.83286	0.000166724
rs77477908			MT-TA	-3.82618	0.000171015
rs8177832			MT-TH	-3.8197	0.000175268
rs3088038			MT-TS2	-3.80309	0.000186648
rs7598787			MT-TS2	-3.80309	0.000186648
rs145143419			MT-TI	-3.79925	0.000189372
rs58330825			MT-TI	3.79832	0.000190043
rs1803921			MT-TI	-3.79448	0.000192818
rs2293969			MT-TH	3.79001	0.000196096
rs7694924			MT-TL2	-3.77858	0.000204714
rs4832024			MT-TI	-3.77595	0.000206749
rs1048990			MT-TW	3.77593	0.000206769
rs5757465			MT-TT	-3.77156	0.000210189
rs6446832			MT-TS2	3.76653	0.000214194
rs7670981			MT-TS2	3.76653	0.000214194
rs11007976			MT-TT	3.7581	0.000221075
rs5868753			MT-TS2	-3.75538	0.000223335
rs1803921			MT-TT	-3.74731	0.000230178
rs73581685			MT-TT	-3.73577	0.000240311
rs146132979			MT-TA	-3.73103	0.000244598
rs9840019			MT-TT	3.72594	0.000249273
rs8177832			MT-TL2	-3.72512	0.000250036
rs2292192			MT-TS2	-3.72462	0.000250506
rs1065800			MT-TT	3.72043	0.000254431
rs7694924			MT-TT	-3.70644	0.000267993
rs6796845			MT-TS2	3.69319	0.000281459
rs2003498			MT-TH	3.68213	0.000293194
rs1056445			MT-TI	3.6821	0.000293226
rs709631			MT-TH	3.66833	0.000308468
rs147940265			MT-TI	3.66832	0.00030848
rs11006133			MT-TI	3.66674	0.000310286
rs7089361			MT-TI	-3.66674	0.000310286
rs11357			MT-TI	3.66033	0.000317678
rs10938024			MT-TL2	-3.65654	0.000322126
rs641265			MT-TC	3.65359	0.00032562
rs642917			MT-TC	3.65359	0.00032562
rs111302044			MT-TI	3.65274	0.000326644
rs4796583			MT-TI	3.64602	0.000334774
rs8075276			MT-TT	3.64531	0.00033565
rs8177832			MT-TG	-3.64417	0.000337049
rs10700116			MT-TH	-3.64039	0.000341743
rs9279			MT-TS2	3.63638	0.00034678
rs556080427rs551921151			MT-TS2	3.62864	0.000356719
rs1132064			MT-TG	3.62705	0.000358791
rs1073505			MT-TG	3.62705	0.000358791
rs6446832			MT-TL2	3.62099	0.000366799
rs7670981			MT-TL2	3.62099	0.000366799
rs73827017			MT-TI	3.61851	0.000370123
rs12259591			MT-TI	3.6153	0.000374471
rs12247015			MT-TI	-3.61036	0.000381255
rs11006133			MT-TR	3.60166	0.000393479
rs7089361			MT-TR	-3.60166	0.000393479
rs55924067			MT-TH	-3.60135	0.000393921
rs58208761			MT-TH	-3.60135	0.000393921
rs60727813			MT-TH	-3.60135	0.000393921
rs72843416			MT-TM	3.59362	0.000405105
rs10938024			MT-TT	-3.59123	0.000408618
rs4583			MT-TH	-3.57972	0.000425965
rs667894			MT-TH	-3.57916	0.000426828
rs6764			MT-TI	-3.5766	0.000430798
rs6763			MT-TI	-3.5766	0.000430798
rs73827017			MT-TH	3.57654	0.00043089
rs2232251			MT-TI	3.5758	0.000432036
rs34591580			MT-TI	3.573	0.00043641
rs2003498			MT-TG	3.57158	0.000438652
rs159878			MT-TL2	3.56972	0.000441602
rs6803			MT-TS2	3.5686	0.000443379
rs56352510			MT-TY	-3.56798	0.000444373
rs9279			MT-TI	3.56749	0.000445165
rs1040803			MT-TH	-3.56559	0.000448216
rs3733487			MT-TS2	-3.56385	0.000451026
rs73581683			MT-TL2	-3.56114	0.000455449
rs6435351			MT-TS2	3.55865	0.000459531
rs11007976			MT-TI	3.55641	0.000463244
rs3738579			MT-TG	3.55496	0.000465661
rs8177832			MT-TI	-3.5514	0.000471653
rs1056445			MT-TT	3.54538	0.00048193
rs6796845			MT-TI	3.5382	0.000494473
rs12254586			MT-TI	3.52969	0.000509744
rs6945			MT-TI	3.52606	0.000516388
rs12247015			MT-TR	-3.51671	0.000533861
rs551615948			MT-TH	3.50737	0.000551891
rs2293969			MT-TI	3.50375	0.000559039
rs16967742			MT-TR	-3.50173	0.000563055
rs6446832			MT-TT	3.49676	0.000573069
rs7670981			MT-TT	3.49676	0.000573069
rs12983578			MT-TG	3.49612	0.000574371
rs6739788			MT-TS2	-3.49587	0.000574868
rs667894			MT-TI	-3.49586	0.000574889
rs1705805			MT-TI	3.49364	0.000579437
rs34323060			MT-TL2	3.48848	0.000590099
rs13376642			MT-TS2	-3.4828	0.000602083
rs111302044			MT-TS2	3.48245	0.000602824
rs486907			MT-TG	3.48109	0.000605731
rs1056445			MT-TS2	3.47958	0.000608962
rs16967742			MT-TG	-3.4777	0.000613005
rs11395			MT-TH	-3.47714	0.000614213
rs7262			MT-TI	-3.47603	0.000616632
rs34323060			MT-TS2	3.47426	0.000620489
rs114241482			MT-TL2	3.45663	0.000660215
rs114696422			MT-TL2	3.45663	0.000660215
rs3733487			MT-TL2	-3.45594	0.000661806
rs11357			MT-TS2	3.4546	0.000664918
rs4796582			MT-TI	3.44939	0.000677186
rs111699921			MT-TT	3.44609	0.000685069
rs11357			MT-TT	3.44141	0.000696387
rs56224407			MT-TI	3.43797	0.000704827
rs7594497			MT-TS2	3.43722	0.000706671
rs2003498			MT-TL2	3.43364	0.000715571
rs627911			MT-TT	3.43203	0.000719598
rs1001805			MT-TS2	-3.43044	0.000723623
rs2292192			MT-TL2	-3.42975	0.000725352
rs148052635			MT-TS2	3.41663	0.000759284
rs2230316			MT-TT	-3.4149	0.000763881
rs696825			MT-TS2	-3.41415	0.000765879
rs3738055			MT-TT	-3.4126	0.000770005
rs61672260			MT-TI	3.41115	0.000773919
rs6435351			MT-TT	3.40668	0.000786027
rs7594497			MT-TL2	3.40365	0.000794336
rs1556362			MT-TH	3.4012	0.0008011
rs11159286			MT-TI	3.38682	0.000842005
rs6945			MT-TS2	3.38387	0.000850644
rs6739788			MT-TL2	-3.38258	0.000854428
rs556080427rs551921151			MT-TT	3.38106	0.000858941
rs1925950			MT-TR	-3.3751	0.000876775
rs375553664			MT-TI	3.37356	0.000881453
rs1140616			MT-TH	-3.3717	0.000887116
rs28378107			MT-TS2	-3.37041	0.000891049
rs711629			MT-TI	-3.36913	0.000895002
rs1065800			MT-TS2	3.36442	0.000909613
rs2242345			MT-TW	-3.36118	0.000919814
rs6803			MT-TI	3.35542	0.000938169
rs9840019			MT-TS2	3.35105	0.000952368
rs334773			MT-TI	3.34972	0.000956701
rs667894			MT-TT	-3.34917	0.000958504
rs150174514			MT-TC	3.34727	0.000964776
rs111302044			MT-TL2	3.34484	0.000972819
rs139802521			MT-TI	-3.34264	0.000980174
rs11007975			MT-TH	3.33754	0.000997419
rs1073506			MT-TG	-3.33655	0.0010008
rs3731818			MT-TI	-3.33217	0.00101591
rs3088038			MT-TT	-3.33116	0.00101942
rs7598787			MT-TT	-3.33116	0.00101942
rs12259591			MT-TS2	3.32427	0.00104366
rs7714219			MT-TG	3.32256	0.00104973
rs1048587			MT-TS2	-3.3202	0.00105821
rs12254586			MT-TS2	3.31858	0.00106406
rs145143419			MT-TG	-3.31577	0.0010743
rs2193885			MT-TS2	3.31428	0.00107975
rs4146093			MT-TI	-3.31369	0.00108189
rs6945			MT-TT	3.31199	0.00108818
rs159878			MT-TS2	3.30609	0.00111021
rs1050316			MT-TR	3.30131	0.00112834
rs2274317			MT-TR	-3.30131	0.00112834
rs111441789			MT-TS2	3.3003	0.00113219
rs4806847			MT-TI	-3.29704	0.00114478
rs9840019			MT-TI	3.29533	0.00115144
rs7091551			MT-TT	-3.293	0.00116051
rs41283694			MT-TI	3.29177	0.00116537
rs148052635			MT-TI	3.29173	0.00116555
rs2292192			MT-TI	-3.28814	0.00117974
rs7210713			MT-TI	-3.28706	0.00118407
rs6416922			MT-TI	-3.28706	0.00118407
rs6416923			MT-TI	-3.28706	0.00118407
rs7207285			MT-TI	-3.28706	0.00118407
rs7212299			MT-TI	3.28706	0.00118407
rs55924067			MT-TL2	-3.28466	0.00119372
rs58208761			MT-TL2	-3.28466	0.00119372
rs60727813			MT-TL2	-3.28466	0.00119372
rs73581683			MT-TS2	-3.28166	0.00120585
rs2193885			MT-TT	3.27854	0.00121862
rs4953042			MT-TS2	-3.27851	0.00121872
rs7088639			MT-TH	-3.26831	0.00126131
rs3775728			MT-TT	-3.26759	0.00126435
rs13125773			MT-TR	3.26668	0.00126823
rs77162406			MT-TT	-3.26239	0.00128667
rs665943			MT-TH	-3.26144	0.00129077
rs575064272			MT-TI	-3.25574	0.00131569
rs667894			MT-TG	-3.25116	0.00133604
rs4144164			MT-TT	3.25083	0.00133752
rs4832251			MT-TI	-3.25046	0.00133918
rs334773			MT-TT	3.24936	0.00134412
rs711629			MT-TT	-3.24798	0.00135036
rs13376642			MT-TH	-3.23986	0.0013875
rs62432878			MT-TI	-3.23961	0.00138867
rs1043968			MT-TH	-3.23608	0.00140514
rs2249542			MT-TS2	-3.23551	0.00140783
rs13376642			MT-TI	-3.23446	0.00141275
rs2293969			MT-TS2	3.23275	0.00142081
rs6764			MT-TT	-3.23255	0.00142179
rs6763			MT-TT	-3.23255	0.00142179
rs2811544			MT-TT	-3.22785	0.00144421
rs2232251			MT-TS2	3.22585	0.0014539
rs55924067			MT-TT	-3.22505	0.00145777
rs58208761			MT-TT	-3.22505	0.00145777
rs60727813			MT-TT	-3.22505	0.00145777
rs998664			MT-TI	3.22469	0.0014595
rs5868753			MT-TI	-3.22313	0.0014671
rs334773			MT-TE	-3.21922	0.00148629
rs17103147			MT-TL2	-3.21869	0.00148892
rs7734699			MT-TH	-3.21738	0.0014954
rs7718007			MT-TH	3.21738	0.0014954
rs4796583			MT-TW	3.21439	0.00151033
rs73581683			MT-TI	-3.21204	0.00152217
rs12259591			MT-TG	3.21083	0.00152827
rs7089827			MT-TH	-3.20986	0.00153321
rs16967742			MT-TY	-3.19779	0.00159572
rs114587018			MT-TI	-3.19665	0.00160178
rs116519615			MT-TI	-3.19665	0.00160178
rs75417986			MT-TI	-3.19665	0.00160178
rs114302881			MT-TI	-3.19665	0.00160178
rs35772382			MT-TI	-3.19665	0.00160178
rs2249542			MT-TT	-3.19064	0.00163391
rs159878			MT-TI	3.18984	0.0016382
rs968714			MT-TH	-3.18926	0.00164135
rs2838497			MT-TH	-3.18891	0.00164324
rs8177832			MT-TR	-3.18531	0.00166287
rs556080427rs551921151			MT-TI	3.18315	0.00167476
rs3733487			MT-TT	-3.18111	0.00168602
rs1056445			MT-TL2	3.17252	0.00173437
rs2292192			MT-TH	-3.17013	0.00174808
rs111302044			MT-TT	3.1691	0.00175396
rs16912174			MT-TI	3.16512	0.00177702
rs3762568			MT-TY	3.1651	0.00177717
rs61735591			MT-TL1	3.16258	0.00179189
rs627928			MT-TG	3.16222	0.00179405
rs12254586			MT-TG	3.16186	0.00179613
rs11548937			MT-TS2	-3.16157	0.00179786
rs73581685			MT-TL2	-3.16034	0.00180513
rs1803921			MT-TH	-3.15991	0.00180767
rs998664			MT-TT	3.15689	0.00182562
rs7262			MT-TS2	-3.1554	0.00183455
rs1985453			MT-TI	3.15461	0.0018393
rs13376642			MT-TL2	-3.15256	0.0018517
rs10403352			MT-TI	-3.15055	0.00186389
rs9279			MT-TF	3.14945	0.00187063
rs709631			MT-TI	3.14897	0.00187356
rs114587018			MT-TE	3.14893	0.00187377
rs116519615			MT-TE	3.14893	0.00187377
rs75417986			MT-TE	3.14893	0.00187377
rs114302881			MT-TE	3.14893	0.00187377
rs35772382			MT-TE	3.14893	0.00187377
rs61731968			MT-TH	3.14452	0.00190095
rs111441789			MT-TT	3.14437	0.00190188
rs79486106			MT-TT	3.14332	0.00190844
rs3762568			MT-TT	3.14234	0.00191458
rs11357			MT-TL2	3.14015	0.00192827
rs4146093			MT-TS2	-3.13285	0.00197469
rs10445348			MT-TI	-3.13074	0.00198829
rs1040803			MT-TY	-3.12955	0.00199599
rs4583			MT-TG	-3.12418	0.00203115
rs77162406			MT-TI	-3.12227	0.0020438
rs148052635			MT-TH	3.11816	0.00207124
rs17523802			MT-TS2	3.11383	0.0021005
rs148052635			MT-TL2	3.11376	0.00210098
rs4393694			MT-TH	3.11295	0.0021065
rs711629			MT-TS2	-3.11091	0.00212047
rs61942438			MT-TR	-3.10908	0.00213303
rs1001805			MT-TT	-3.10682	0.00214869
rs61731968			MT-TT	3.10594	0.00215481
rs1132064			MT-TT	3.10497	0.00216156
rs1073505			MT-TT	3.10497	0.00216156
rs301490			MT-TL2	3.10411	0.00216764
rs2193885			MT-TY	3.10368	0.00217059
rs6435351			MT-TI	3.09768	0.00221311
rs1065800			MT-TI	3.0973	0.00221577
rs56224407			MT-TH	3.09433	0.00223712
rs139154284			MT-TY	-3.09312	0.00224585
rs2003498			MT-TR	3.08998	0.00226868
rs145920676			MT-TG	3.08972	0.0022706
rs28495024			MT-TY	3.08439	0.00230991
rs557839878			MT-TS2	3.08338	0.00231744
rs540994			MT-TR	3.0819	0.00232844
rs6803			MT-TF	3.08049	0.00233903
rs199747151			MT-TL2	3.08045	0.0023393
rs3088038			MT-TH	-3.07956	0.00234605
rs7598787			MT-TH	-3.07956	0.00234605
rs667894			MT-TS2	-3.07905	0.00234986
rs61672260			MT-TH	3.07631	0.00237067
rs4832024			MT-TS2	-3.07627	0.00237095
rs10403352			MT-TH	-3.07524	0.0023788
rs10517201			MT-TI	-3.07455	0.00238404
rs73581683			MT-TR	-3.07386	0.00238937
rs2158835			MT-TE	-3.07141	0.00240818
rs2108223			MT-TE	-3.07141	0.00240818
rs139802521			MT-TH	-3.07061	0.00241436
rs61942438			MT-TT	-3.0702	0.00241754
rs34591580			MT-TT	3.06588	0.00245127
rs4518			MT-TE	3.06443	0.00246261
rs72936327			MT-TH	-3.05979	0.00249949
rs147932252			MT-TH	-3.05979	0.00249949
rs59774838			MT-TH	3.05979	0.00249949
rs551615948			MT-TI	3.05908	0.00250512
rs61672260			MT-TS2	3.05792	0.00251441
rs11006133			MT-TH	3.05516	0.00253673
rs7089361			MT-TH	-3.05516	0.00253673
rs8075276			MT-TL2	3.05437	0.00254314
rs73581683			MT-TH	-3.05172	0.00256474
rs3738579			MT-TY	3.04859	0.00259041
rs77517996			MT-TI	-3.04485	0.00262149
rs4564			MT-TE	-3.03809	0.00267851
rs486907			MT-TY	3.03801	0.00267915
rs61942438			MT-TP	-3.03342	0.00271847
rs4144164			MT-TI	3.03274	0.00272436
rs334773			MT-TS2	3.02886	0.00275812
rs2232251			MT-TL2	3.02873	0.00275924
rs9840019			MT-TH	3.02522	0.00279016
rs6826			MT-TS2	-3.02466	0.00279512
rs667894			MT-TL2	-3.02011	0.00283564
rs5757465			MT-TR	-3.01445	0.00288688
rs2003499			MT-TP	3.01137	0.0029151
rs10938024			MT-TR	-3.00794	0.00294684
rs56224407			MT-TS2	3.00704	0.00295517
rs6803			MT-TL2	3.00599	0.00296501
rs73827017			MT-TA	3.00585	0.00296627
rs4796229			MT-TL2	3.00552	0.00296942
rs9279			MT-TL2	3.00458	0.00297822
rs1048990			MT-TL2	3.00398	0.00298388
rs16912174			MT-TH	3.00361	0.00298734
rs10403352			MT-TS2	-3.00105	0.00301148
rs11007976			MT-TS2	3.00038	0.00301782
rs5757465			MT-TI	-2.99922	0.00302887
rs4146093			MT-TL2	-2.99846	0.00303616
rs74613946			MT-TY	-2.99378	0.00308114
rs73827017			MT-TS2	2.99347	0.00308415
rs41288141			MT-TL1	2.99091	0.00310907
rs145143419			MT-TT	-2.98866	0.0031311
rs7694924			MT-TM	2.98679	0.00314957
rs147940265			MT-TH	2.98335	0.00318368
rs73827017			MT-TL2	2.98298	0.00318742
rs2193885			MT-TI	2.98286	0.00318857
rs6945			MT-TG	2.98071	0.00321012
rs667894			MT-TR	-2.97937	0.00322367
rs1556362			MT-TL1	2.97934	0.00322394
rs6945			MT-TE	-2.97684	0.00324934
rs6945			MT-TY	2.97523	0.00326573
rs141681457			MT-TM	-2.9741	0.00327726
rs111441789			MT-TI	2.97231	0.00329567
rs55924067			MT-TG	-2.96883	0.00333171
rs58208761			MT-TG	-2.96883	0.00333171
rs60727813			MT-TG	-2.96883	0.00333171
rs4953042			MT-TL1	-2.96837	0.00333648
rs1073506			MT-TT	-2.96824	0.00333787
rs711629			MT-TE	2.96598	0.00336148
rs2278084			MT-TI	2.96452	0.0033768
rs139802521			MT-TT	-2.96284	0.0033946
rs34591580			MT-TH	2.96065	0.00341781
rs79486106			MT-TP	2.95805	0.00344563
rs77797215			MT-TF	-2.95748	0.00345174
rs75079512			MT-TF	-2.95748	0.00345174
rs11548937			MT-TH	-2.95681	0.00345889
rs7694924			MT-TR	-2.95512	0.0034772
rs12247015			MT-TT	-2.95399	0.00348947
rs41352349			MT-TH	-2.95359	0.00349381
rs8177832			MT-TC	2.95197	0.00351137
rs79659648			MT-TT	-2.9472	0.00356382
rs8075276			MT-TY	2.94638	0.00357298
rs7088639			MT-TT	-2.94522	0.0035858
rs28378107			MT-TI	-2.94507	0.00358752
rs3762568			MT-TI	2.94127	0.00363005
rs17154615			MT-TW	2.93674	0.00368132
rs55924067			MT-TS2	-2.93142	0.00374245
rs58208761			MT-TS2	-2.93142	0.00374245
rs60727813			MT-TS2	-2.93142	0.00374245
rs10938024			MT-TM	2.92803	0.00378186
rs139802521			MT-TL2	-2.92686	0.00379561
rs558460420			MT-TS2	2.92593	0.00380651
rs17103147			MT-TH	-2.92481	0.00381965
rs7088639			MT-TI	-2.92275	0.00384403
rs61731968			MT-TS2	2.92055	0.00387022
rs3762568			MT-TS2	2.92012	0.00387538
rs117194181			MT-TW	2.91965	0.00388097
rs4144164			MT-TS2	2.91964	0.0038811
rs7091551			MT-TI	-2.91799	0.0039009
rs2838497			MT-TI	-2.91504	0.00393651
rs627911			MT-TI	2.91485	0.0039388
rs8075276			MT-TR	2.91369	0.00395291
rs3088038			MT-TP	-2.91136	0.00398138
rs7598787			MT-TP	-2.91136	0.00398138
rs3731818			MT-TT	-2.91115	0.00398389
rs4832251			MT-TS2	-2.90924	0.00400739
rs16912174			MT-TA	-2.90883	0.00401252
rs2193885			MT-TR	2.90781	0.00402511
rs1048587			MT-TL2	-2.9072	0.00403267
rs35281442			MT-TH	-2.90602	0.00404722
rs12254586			MT-TR	2.90567	0.00405166
rs2293969			MT-TL2	2.90446	0.00406674
rs12259591			MT-TR	2.90236	0.004093
rs1803921			MT-TS2	-2.89991	0.0041239
rs41283694			MT-TA	-2.89733	0.0041566
rs111441789			MT-TY	2.89188	0.00422659
rs116680227			MT-TI	-2.88953	0.00425709
rs5868753			MT-TT	-2.88941	0.00425865
rs665943			MT-TG	-2.88696	0.00429071
rs696825			MT-TL2	-2.88657	0.00429588
rs374669878			MT-TT	2.88655	0.00429604
rs4953042			MT-TP	-2.88536	0.00431175
rs4796583			MT-TS2	2.88438	0.00432463
rs665943			MT-TI	-2.87889	0.00439781
rs1001805			MT-TI	-2.87778	0.00441264
rs79486106			MT-TH	2.87755	0.0044158
rs11007976			MT-TL2	2.87698	0.00442341
rs6764			MT-TG	-2.86565	0.00457871
rs6763			MT-TG	-2.86565	0.00457871
rs557720402			MT-TS2	2.86517	0.00458535
rs148517186			MT-TS2	2.86517	0.00458535
rs3762568			MT-TR	2.86509	0.0045864
rs1713862			MT-TA	2.86422	0.00459854
rs16912174			MT-TT	2.86017	0.00465553
rs2232251			MT-TT	2.85949	0.00466518
rs7210713			MT-TA	2.85569	0.0047192
rs6416922			MT-TA	2.85569	0.0047192
rs6416923			MT-TA	2.85569	0.0047192
rs7207285			MT-TA	2.85569	0.0047192
rs7212299			MT-TA	-2.85569	0.0047192
rs58330825			MT-TS2	2.85526	0.00472539
rs56224407			MT-TL2	2.85494	0.00472992
rs77162406			MT-TH	-2.84897	0.00481623
rs116680227			MT-TS2	-2.84828	0.00482628
rs148052635			MT-TT	2.84669	0.00484958
rs34710000			MT-TH	-2.84457	0.00488077
rs3775728			MT-TI	-2.84448	0.004882
rs12327346			MT-TI	-2.84326	0.00490012
rs147940265			MT-TG	2.84153	0.0049258
rs111441789			MT-TC	-2.84093	0.00493468
rs6446832			MT-TR	2.83801	0.00497836
rs7670981			MT-TR	2.83801	0.00497836
rs14155			MT-TG	2.83776	0.00498221
rs41283694			MT-TT	2.83402	0.00503863
rs12247015			MT-TH	-2.83271	0.00505862
rs13125773			MT-TG	2.83164	0.00507496
rs13376642			MT-TG	-2.83076	0.00508844
rs6764			MT-TS2	-2.82941	0.00510916
rs6763			MT-TS2	-2.82941	0.00510916
rs6435351			MT-TR	2.82752	0.00513816
rs3738579			MT-TL2	2.82739	0.00514027
rs486907			MT-TL2	2.82678	0.00514968
rs61672260			MT-TL2	2.82319	0.00520551
rs12983578			MT-TS2	2.82025	0.00525174
rs77517996			MT-TS2	-2.81922	0.00526792
rs1803921			MT-TG	-2.81788	0.00528919
rs73581685			MT-TR	-2.81786	0.0052895
rs12254586			MT-TT	2.81352	0.00535888
rs2003499			MT-TY	2.81318	0.0053643
rs41553913			MT-TH	-2.81205	0.00538248
rs6826			MT-TT	-2.81171	0.00538798
rs627911			MT-TR	2.81044	0.00540852
rs2277459			MT-TH	2.80984	0.00541824
rs114241482			MT-TE	2.80956	0.00542282
rs114696422			MT-TE	2.80956	0.00542282
rs1043968			MT-TS2	-2.80816	0.00544557
rs486907			MT-TI	2.80786	0.00545044
rs34323060			MT-TM	2.80389	0.00551562
rs7089361			MT-TT	-2.80076	0.00556731
rs11006133			MT-TT	2.80076	0.00556731
rs111441789			MT-TR	2.79925	0.00559259
rs2232251			MT-TG	2.79875	0.00560092
rs60577432			MT-TI	2.79825	0.00560921
rs14017			MT-TS2	2.79606	0.00564601
rs322825			MT-TT	2.7959	0.00564872
rs6435351			MT-TH	2.79576	0.005651
rs7714219			MT-TI	2.79432	0.00567539
rs12251842			MT-TS2	-2.7928	0.00570111
rs3762568			MT-TC	-2.79222	0.00571107
rs4144164			MT-TH	2.78878	0.00576987
rs3074958			MT-TI	2.78715	0.00579792
rs1803921			MT-TL2	-2.7853	0.00582982
rs3745784			MT-TH	-2.78513	0.0058328
rs3838524			MT-TH	2.78426	0.00584795
rs559138662			MT-TH	-2.78426	0.00584795
rs2280844			MT-TC	2.78376	0.0058566
rs33998366			MT-TS2	-2.78267	0.00587571
rs139802521			MT-TS2	-2.77784	0.00596056
rs1050316			MT-TF	2.7766	0.0059826
rs2274317			MT-TF	-2.7766	0.0059826
rs111302044			MT-TG	2.77352	0.00603744
rs17103147			MT-TI	-2.77293	0.0060479
rs7246441			MT-TH	2.77162	0.00607156
rs115098389			MT-TM	2.77063	0.00608934
rs12259591			MT-TT	2.76995	0.0061017
rs2238547			MT-TG	-2.76981	0.00610424
rs2238549			MT-TG	2.76981	0.00610424
rs3812553			MT-TL2	2.76937	0.0061121
rs111302044			MT-TH	2.7688	0.00612241
rs79486106			MT-TG	2.7685	0.00612791
rs159878			MT-TH	2.76825	0.00613237
rs4144164			MT-TG	2.76765	0.00614336
rs7718007			MT-TS2	2.7664	0.00616608
rs7734699			MT-TS2	-2.7664	0.00616608
rs147940265			MT-TL2	2.76243	0.00623889
rs1925950			MT-TF	-2.7611	0.00626346
rs998664			MT-TS2	2.76061	0.00627256
rs13585			MT-TT	2.75973	0.00628878
rs10403942			MT-TH	2.75965	0.00629039
rs2229425			MT-TG	-2.75956	0.00629203
rs3876			MT-TY	2.75539	0.0063699
rs56224407			MT-TT	2.75336	0.0064081
rs3738579			MT-TI	2.75115	0.00645001
rs556080427rs551921151			MT-TR	2.75094	0.00645399
rs3738055			MT-TI	-2.75085	0.00645583
rs9840019			MT-TR	2.75007	0.00647063
rs77797215			MT-TI	-2.74827	0.00650494
rs75079512			MT-TI	-2.74827	0.00650494
rs116700990			MT-TI	2.7472	0.00652556
rs75033443			MT-TI	-2.7472	0.00652556
rs7471			MT-TP	-2.74607	0.00654722
rs665943			MT-TT	-2.74524	0.00656319
rs13585			MT-TR	2.74391	0.00658906
rs322825			MT-TH	2.74271	0.00661222
rs2242345			MT-TH	-2.74024	0.0066604
rs711629			MT-TL2	-2.74019	0.00666131
rs139372796			MT-TM	2.73951	0.00667463
rs3742052			MT-TP	2.73863	0.00669193
rs116212458			MT-TT	-2.73852	0.00669414
rs115641692			MT-TT	2.73852	0.00669414
rs2193885			MT-TC	-2.73827	0.00669901
rs3731818			MT-TR	-2.73758	0.00671264
rs7091551			MT-TH	-2.73741	0.00671608
rs334773			MT-TL2	2.73598	0.00674421
rs7258697			MT-TS2	-2.73105	0.00684238
rs76890343			MT-TA	2.72819	0.00689998
rs6796845			MT-TH	2.72749	0.00691411
rs3733487			MT-TR	-2.72742	0.00691553
rs4583			MT-TS2	-2.72581	0.0069483
rs11007976			MT-TG	2.72449	0.00697502
rs2230316			MT-TS2	-2.72156	0.00703507
rs4144164			MT-TL2	2.72065	0.00705381
rs41283694			MT-TH	2.72027	0.00706166
rs374669878			MT-TL2	2.71764	0.00711609
rs61731968			MT-TI	2.71644	0.00714099
rs6796845			MT-TR	2.71618	0.00714652
rs3088038			MT-TY	-2.71618	0.00714653
rs7598787			MT-TY	-2.71618	0.00714653
rs12327346			MT-TS2	-2.7153	0.00716487
rs1001805			MT-TR	-2.71126	0.00724974
rs334773			MT-TH	2.71053	0.00726513
rs2278084			MT-TR	2.70559	0.00737046
rs940336			MT-TI	-2.70539	0.00737473
rs10445348			MT-TF	-2.70495	0.00738415
rs540994			MT-TG	2.70464	0.00739067
rs145920676			MT-TH	2.70246	0.00743786
rs711629			MT-TH	-2.70193	0.00744934
rs1009447			MT-TM	2.70043	0.00748179
rs147940265			MT-TS2	2.69793	0.00753628
rs11550611			MT-TH	2.69727	0.00755065
rs143001539			MT-TC	-2.69702	0.00755619
rs2282580			MT-TF	-2.69628	0.00757253
rs6435351			MT-TY	2.69544	0.00759093
rs6945			MT-TH	2.69325	0.00763933
rs10403942			MT-TL2	2.69175	0.00767259
rs1009447			MT-TR	-2.6917	0.00767379
rs114898086			MT-TI	2.68957	0.00772126
rs13376642			MT-TR	-2.68375	0.0078523
rs159878			MT-TT	2.6826	0.00787853
rs1705805			MT-TT	2.68044	0.00792769
rs2811544			MT-TS2	-2.67668	0.00801423
rs6764			MT-TE	2.675	0.00805318
rs6763			MT-TE	2.675	0.00805318
rs7594497			MT-TR	2.67471	0.00805986
rs12327346			MT-TL2	-2.67405	0.00807541
rs2193885			MT-TH	2.67059	0.00815624
rs10403352			MT-TL2	-2.66747	0.00822993
rs6739788			MT-TR	-2.66737	0.00823224
rs1705805			MT-TL2	2.66635	0.00825642
rs73581685			MT-TH	-2.66415	0.00830889
rs12247015			MT-TL2	-2.6638	0.00831708
rs3745784			MT-TG	-2.66336	0.00832759
rs116212458			MT-TH	-2.66315	0.00833277
rs115641692			MT-TH	2.66315	0.00833277
rs4583			MT-TY	-2.66078	0.00838969
rs41399044			MT-TI	-2.65936	0.00842391
rs17103147			MT-TT	-2.65896	0.00843365
rs998664			MT-TF	2.65664	0.00849005
rs2276312			MT-TG	2.65363	0.00856351
rs1073506			MT-TS2	-2.65329	0.00857187
rs7718007			MT-TI	2.65251	0.00859116
rs7734699			MT-TI	-2.65251	0.00859116
rs167203			MT-TW	-2.65237	0.00859458
rs1140616			MT-TG	-2.65223	0.00859801
rs79659648			MT-TI	-2.65125	0.00862207
rs2292192			MT-TR	-2.64998	0.00865347
rs150251581			MT-TI	-2.64981	0.00865781
rs7258697			MT-TT	-2.64823	0.00869703
rs9491353			MT-TT	2.6471	0.00872527
rs9491353			MT-TL2	2.64618	0.00874819
rs77517996			MT-TT	-2.64391	0.00880521
rs4832251			MT-TY	-2.64386	0.00880631
rs557839878			MT-TI	2.6432	0.00882311
rs7714219			MT-TR	2.64173	0.00886027
rs665943			MT-TR	-2.64115	0.00887485
rs3075305			MT-TH	-2.64035	0.00889529
rs9279			MT-TR	2.63625	0.00900001
rs138930837			MT-TH	2.63607	0.00900453
rs7089827			MT-TI	-2.63505	0.00903074
rs334773			MT-TR	2.63246	0.00909756
rs61735591			MT-TH	2.63226	0.00910277
rs74613946			MT-TP	-2.63091	0.00913795
rs3095505			MT-TH	-2.62993	0.00916346
rs5868753			MT-TL2	-2.62983	0.00916601
rs2627765			MT-TI	2.6285	0.00920088
rs34323060			MT-TT	2.62814	0.00921025
rs139802521			MT-TG	-2.62683	0.00924451
rs665943			MT-TS2	-2.62597	0.0092674
rs6446832			MT-TM	-2.62547	0.00928036
rs7670981			MT-TM	-2.62547	0.00928036
rs73581685			MT-TI	-2.62492	0.009295
rs7089361			MT-TL2	-2.62476	0.00929931
rs11006133			MT-TL2	2.62476	0.00929931
rs665943			MT-TL2	-2.62211	0.00936947
rs61942438			MT-TS2	-2.62119	0.00939401
rs556080427rs551921151			MT-TH	2.62104	0.00939805
rs79130882			MT-TM	-2.62039	0.00941541
rs2228309			MT-TH	2.61914	0.00944892
rs711629			MT-TR	-2.61867	0.00946137
rs13585			MT-TG	2.61772	0.00948702
rs556080427rs551921151			MT-TL2	2.61711	0.0095035
rs145920676			MT-TS2	2.61707	0.00950452
rs6792			MT-TL2	2.61668	0.00951509
rs9376137			MT-TH	-2.61607	0.00953161
rs61942438			MT-TI	-2.61603	0.00953269
rs1065800			MT-TH	2.61589	0.00953625
rs116700990			MT-TR	2.61451	0.00957387
rs75033443			MT-TR	-2.61451	0.00957387
rs116700990			MT-TT	2.60986	0.0097006
rs75033443			MT-TT	-2.60986	0.0097006
rs13125773			MT-TS2	2.60959	0.00970802
rs41399044			MT-TR	-2.60916	0.0097199
rs79486106			MT-TY	2.60889	0.0097274
rs9840019			MT-TL2	2.6077	0.00976008
rs577255886			MT-TM	-2.60724	0.00977282
rs143001539			MT-TM	-2.60671	0.00978757
rs709631			MT-TT	2.605	0.00983507
rs3088038			MT-TC	2.6038	0.00986839
rs7598787			MT-TC	2.6038	0.00986839
rs76737444			MT-TL2	2.60323	0.00988441
rs2277459			MT-TI	2.60228	0.00991088
rs4583			MT-TI	-2.60077	0.00995307
rs73827017			MT-TT	2.59966	0.00998441
rs1925950			MT-TH	-2.59765	0.0100413
rs557839878			MT-TL2	2.59711	0.0100565
rs6446832			MT-TA	2.59478	0.0101226
rs7670981			MT-TA	2.59478	0.0101226
rs77162406			MT-TL2	-2.5942	0.0101393
rs34613047			MT-TG	2.59344	0.0101612
rs35565659			MT-TT	-2.59087	0.0102348
rs16967742			MT-TM	2.5901	0.010257
rs142023789			MT-TC	-2.59003	0.0102592
rs5757465			MT-TS2	-2.58835	0.0103078
rs2293969			MT-TT	2.58643	0.0103636
rs28495024			MT-TP	2.58488	0.0104086
rs17523802			MT-TI	2.58483	0.0104103
rs3742052			MT-TI	2.58477	0.0104119
rs142023789			MT-TM	-2.57992	0.0105549
rs79659648			MT-TP	-2.57985	0.0105567
rs4796582			MT-TA	-2.57962	0.0105636
rs4796583			MT-TT	2.57815	0.0106073
rs145920676			MT-TI	2.57656	0.0106546
rs116212458			MT-TA	-2.57648	0.0106571
rs115641692			MT-TA	2.57648	0.0106571
rs2280844			MT-TI	-2.57642	0.010659
rs141681457			MT-TI	-2.57535	0.0106908
rs1132064			MT-TS2	2.57532	0.0106918
rs1073505			MT-TS2	2.57532	0.0106918
rs55924067			MT-TR	-2.57362	0.0107429
rs58208761			MT-TR	-2.57362	0.0107429
rs60727813			MT-TR	-2.57362	0.0107429
rs11007976			MT-TH	2.57293	0.0107637
rs13125773			MT-TI	2.57137	0.0108107
rs558460420			MT-TH	2.57022	0.0108455
rs374669878			MT-TS2	2.56818	0.0109077
rs577085515			MT-TW	-2.56762	0.0109248
rs6764			MT-TH	-2.56739	0.0109317
rs6763			MT-TH	-2.56739	0.0109317
rs7694924			MT-TA	-2.56582	0.0109798
rs12251842			MT-TH	-2.56509	0.0110023
rs6796845			MT-TL2	2.56297	0.0110676
rs2274317			MT-TH	-2.56294	0.0110686
rs1050316			MT-TH	2.56294	0.0110686
rs2273454			MT-TL2	2.56285	0.0110714
rs7734699			MT-TL2	-2.55994	0.0111615
rs7718007			MT-TL2	2.55994	0.0111615
rs1040803			MT-TP	-2.55992	0.0111622
rs627911			MT-TF	2.55865	0.0112018
rs6435351			MT-TL2	2.55831	0.0112123
rs10403942			MT-TI	2.55822	0.0112153
rs7471			MT-TI	-2.55739	0.0112411
rs556080427rs551921151			MT-TE	-2.55519	0.0113102
rs74613946			MT-TF	-2.55294	0.0113814
rs10517201			MT-TS2	-2.55113	0.0114389
rs34591580			MT-TL2	2.55066	0.0114538
rs114587018			MT-TS2	-2.54995	0.0114765
rs116519615			MT-TS2	-2.54995	0.0114765
rs75417986			MT-TS2	-2.54995	0.0114765
rs114302881			MT-TS2	-2.54995	0.0114765
rs35772382			MT-TS2	-2.54995	0.0114765
rs3745784			MT-TI	-2.54985	0.0114798
rs6435351			MT-TE	-2.54983	0.0114803
rs540994			MT-TL2	2.54903	0.0115061
rs3775728			MT-TS2	-2.54773	0.0115475
rs11542257			MT-TS2	2.54484	0.0116408
rs34591580			MT-TS2	2.54232	0.0117224
rs76800339			MT-TT	2.53823	0.0118563
rs374669878			MT-TI	2.53675	0.0119048
rs77517996			MT-TL2	-2.53577	0.0119372
rs1705805			MT-TR	2.53344	0.0120144
rs2228305			MT-TG	2.53214	0.0120578
rs116212458			MT-TS2	-2.53059	0.0121097
rs115641692			MT-TS2	2.53059	0.0121097
rs558460420			MT-TT	2.52991	0.0121325
rs3764948			MT-TT	-2.52923	0.0121554
rs3876			MT-TP	2.52805	0.0121951
rs11121064			MT-TI	-2.52606	0.012262
rs1799932			MT-TI	2.52602	0.0122635
rs33998366			MT-TH	-2.5251	0.0122947
rs10700116			MT-TR	-2.52446	0.0123164
rs1803921			MT-TP	-2.52389	0.0123359
rs79486106			MT-TI	2.52298	0.0123669
rs5868753			MT-TR	-2.52209	0.0123974
rs59774838			MT-TT	2.52088	0.0124388
rs72936327			MT-TT	-2.52088	0.0124388
rs147932252			MT-TT	-2.52088	0.0124388
rs72936327			MT-TG	-2.51521	0.0126345
rs147932252			MT-TG	-2.51521	0.0126345
rs59774838			MT-TG	2.51521	0.0126345
rs8525			MT-TA	-2.51442	0.0126622
rs2232251			MT-TH	2.51363	0.0126895
rs1049432			MT-TG	-2.51321	0.0127044
rs3204548			MT-TF	-2.51158	0.0127614
rs4832251			MT-TP	-2.51137	0.0127689
rs1001805			MT-TE	2.50895	0.0128539
rs201682075			MT-TW	2.50774	0.0128968
rs4796583			MT-TY	2.50738	0.0129094
rs1001805			MT-TH	-2.50612	0.0129542
rs145143419			MT-TL2	-2.50123	0.0131293
rs62432878			MT-TL1	-2.50015	0.0131682
rs147940265			MT-TR	2.5	0.0131736
rs7734699			MT-TT	-2.49776	0.0132546
rs7718007			MT-TT	2.49776	0.0132546
rs9871162			MT-TS2	-2.49336	0.0134152
rs11556477			MT-TT	2.49252	0.0134462
rs111302044			MT-TR	2.4923	0.013454
rs8075276			MT-TG	2.49145	0.0134854
rs4583			MT-TL1	-2.49044	0.0135226
rs2273454			MT-TI	2.48559	0.0137029
rs139802521			MT-TP	-2.48461	0.0137397
rs2278084			MT-TH	2.4842	0.0137552
rs145920676			MT-TY	2.48264	0.0138138
rs10517201			MT-TM	2.48251	0.0138187
rs1048587			MT-TI	-2.48169	0.0138495
rs12251842			MT-TE	2.47996	0.0139149
rs77162406			MT-TS2	-2.47867	0.0139638
rs7088639			MT-TS2	-2.47774	0.0139993
rs296823			MT-TM	2.47658	0.0140435
rs72940706			MT-TH	-2.47598	0.0140667
rs6447368			MT-TH	-2.47567	0.0140782
rs6811584			MT-TH	2.47567	0.0140782
rs6812211			MT-TH	2.47567	0.0140782
rs2293969			MT-TR	2.47538	0.0140895
rs41399044			MT-TH	-2.47417	0.0141361
rs8440			MT-TL2	-2.47405	0.0141405
rs35491723			MT-TL2	2.47063	0.0142726
rs28378107			MT-TL2	-2.4688	0.0143437
rs2627765			MT-TF	2.4652	0.0144846
rs150251581			MT-TS2	-2.46227	0.0146001
rs998664			MT-TL2	2.46074	0.0146605
rs60698311			MT-TA	2.4568	0.0148177
rs558460420			MT-TL2	2.45636	0.0148355
rs1001805			MT-TL2	-2.451	0.0150519
rs8721			MT-TL2	2.45067	0.0150654
rs7777259			MT-TL2	2.45067	0.0150654
rs62106013			MT-TG	-2.44974	0.015103
rs9840019			MT-TG	2.44945	0.015115
rs17881215			MT-TA	-2.44819	0.0151663
rs61942438			MT-TG	-2.44699	0.0152156
rs556080427rs551921151			MT-TY	2.44688	0.01522
rs3738579			MT-TT	2.44504	0.0152959
rs13816			MT-TT	2.4443	0.0153265
rs11007975			MT-TG	2.44327	0.0153689
rs12983578			MT-TT	2.44268	0.0153934
rs4146093			MT-TR	-2.44133	0.0154495
rs10700116			MT-TS2	-2.44109	0.0154595
rs7091551			MT-TL2	-2.44045	0.0154862
rs3075305			MT-TL1	-2.44009	0.015501
rs627928			MT-TY	2.43762	0.0156042
rs2292192			MT-TM	2.43385	0.0157635
rs11006132			MT-TH	-2.43344	0.0157807
rs3731818			MT-TY	-2.43215	0.0158355
rs74955137			MT-TI	-2.43161	0.0158584
rs3733487			MT-TM	2.42984	0.0159339
rs41399044			MT-TL2	-2.4289	0.0159741
rs61731968			MT-TL2	2.42847	0.0159927
rs641265			MT-TI	-2.42638	0.0160824
rs642917			MT-TI	-2.42638	0.0160824
rs111441789			MT-TH	2.42542	0.0161239
rs75033443			MT-TL2	-2.42526	0.0161308
rs116700990			MT-TL2	2.42526	0.0161308
rs6967			MT-TR	-2.42491	0.016146
rs1040803			MT-TG	-2.42459	0.0161596
rs3088038			MT-TR	-2.42171	0.016285
rs7598787			MT-TR	-2.42171	0.016285
rs2278084			MT-TS2	2.42127	0.0163038
rs1705805			MT-TH	2.4202	0.0163507
rs145920676			MT-TR	2.41607	0.0165324
rs11007976			MT-TR	2.41587	0.016541
rs226249			MT-TE	-2.41425	0.0166128
rs957680			MT-TH	2.41387	0.0166294
rs79486106			MT-TL2	2.4126	0.0166859
rs6967			MT-TL2	-2.41226	0.0167014
rs3088038			MT-TL2	-2.41092	0.0167613
rs7598787			MT-TL2	-2.41092	0.0167613
rs10700116			MT-TI	-2.40658	0.0169562
rs116680227			MT-TM	2.40628	0.0169694
rs77477908			MT-TS2	2.40442	0.0170538
rs77517996			MT-TH	-2.40418	0.0170645
rs148052635			MT-TG	2.40379	0.0170823
rs557720402			MT-TT	2.40266	0.0171339
rs148517186			MT-TT	2.40266	0.0171339
rs74750652			MT-TC	2.40208	0.0171602
rs2232251			MT-TR	2.40178	0.0171742
rs139802521			MT-TR	-2.40027	0.0172431
rs10700116			MT-TT	-2.39847	0.0173259
rs75033443			MT-TH	-2.39835	0.0173313
rs116700990			MT-TH	2.39835	0.0173313
rs3838524			MT-TC	-2.39811	0.0173424
rs559138662			MT-TC	2.39811	0.0173424
rs9486499			MT-TH	-2.39633	0.0174244
rs1043968			MT-TI	-2.39632	0.0174251
rs61731968			MT-TA	2.39622	0.0174294
rs41399044			MT-TT	-2.39491	0.0174904
rs968688			MT-TE	-2.39424	0.0175213
rs17103147			MT-TR	-2.39347	0.0175575
rs13376642			MT-TP	-2.3933	0.0175652
rs1925950			MT-TG	-2.3922	0.0176164
rs14017			MT-TT	2.39018	0.0177112
rs2193885			MT-TL2	2.3901	0.0177147
rs1049432			MT-TH	-2.38973	0.0177323
rs77162406			MT-TG	-2.38964	0.0177367
rs73581685			MT-TS2	-2.38769	0.0178282
rs79659648			MT-TH	-2.38496	0.0179577
rs14490			MT-TS2	2.38279	0.0180611
rs77797215			MT-TT	-2.38112	0.018141
rs75079512			MT-TT	-2.38112	0.018141
rs12327346			MT-TE	2.3811	0.0181416
rs7259046			MT-TL1	2.38009	0.0181905
rs2278084			MT-TY	2.37937	0.0182248
rs7258697			MT-TM	2.3789	0.0182476
rs1985453			MT-TT	2.37849	0.0182676
rs59774838			MT-TM	-2.37797	0.0182924
rs72936327			MT-TM	2.37797	0.0182924
rs147932252			MT-TM	2.37797	0.0182924
rs139802521			MT-TY	-2.3777	0.0183055
rs7471			MT-TY	-2.37626	0.018375
rs139372796			MT-TL2	2.37525	0.018424
rs150251581			MT-TH	-2.37462	0.0184546
rs12327346			MT-TH	-2.37311	0.0185286
rs2838497			MT-TT	-2.37262	0.0185524
rs11548937			MT-TI	-2.37175	0.0185951
rs3738055			MT-TH	-2.37035	0.0186634
rs9871162			MT-TI	-2.36877	0.0187417
rs1705805			MT-TG	2.36832	0.0187635
rs3742052			MT-TY	2.36827	0.0187659
rs57494476			MT-TW	-2.36741	0.0188087
rs13125773			MT-TP	2.3645	0.018953
rs115098389			MT-TI	2.36429	0.0189638
rs10174095			MT-TA	2.36414	0.018971
rs503335			MT-TE	-2.36249	0.0190535
rs11550611			MT-TL1	2.36218	0.0190691
rs74613946			MT-TS2	-2.36169	0.0190937
rs13585			MT-TL2	2.36168	0.019094
rs159878			MT-TM	-2.36046	0.0191553
rs14490			MT-TR	2.35961	0.0191983
rs111441789			MT-TL2	2.35919	0.0192193
rs11090865			MT-TR	-2.3575	0.0193047
rs2811544			MT-TG	-2.35675	0.0193429
rs7262			MT-TT	-2.35648	0.0193565
rs711629			MT-TG	-2.3561	0.0193756
rs11546699			MT-TM	-2.35571	0.0193954
rs557839878			MT-TT	2.35491	0.0194361
rs115641692			MT-TI	2.34732	0.0198262
rs116212458			MT-TI	-2.34732	0.0198262
rs2277459			MT-TR	2.34626	0.0198815
rs557839878			MT-TR	2.34587	0.0199016
rs59774838			MT-TL2	2.3454	0.0199258
rs72936327			MT-TL2	-2.3454	0.0199258
rs147932252			MT-TL2	-2.3454	0.0199258
rs79659648			MT-TR	-2.34448	0.0199741
rs557720402			MT-TH	2.34415	0.0199912
rs148517186			MT-TH	2.34415	0.0199912
rs5757465			MT-TP	-2.34322	0.0200396
rs11121064			MT-TT	-2.34269	0.0200674
rs696825			MT-TE	2.34215	0.0200957
rs2274317			MT-TG	-2.34214	0.0200963
rs1050316			MT-TG	2.34214	0.0200963
rs17103147			MT-TS2	-2.34028	0.0201942
rs35565659			MT-TS2	-2.33919	0.0202516
rs73827017			MT-TR	2.33674	0.0203814
rs116700990			MT-TG	2.33627	0.0204067
rs75033443			MT-TG	-2.33627	0.0204067
rs968714			MT-TS2	-2.335	0.0204742
rs73827017			MT-TM	-2.33486	0.0204813
rs6741066			MT-TL1	-2.33465	0.0204926
rs375553664			MT-TE	-2.33301	0.0205805
rs4583			MT-TP	-2.33245	0.0206102
rs17855403			MT-TH	-2.33234	0.0206162
rs114587018			MT-TH	-2.33112	0.0206816
rs116519615			MT-TH	-2.33112	0.0206816
rs75417986			MT-TH	-2.33112	0.0206816
rs114302881			MT-TH	-2.33112	0.0206816
rs35772382			MT-TH	-2.33112	0.0206816
rs4832251			MT-TT	-2.33085	0.0206963
rs4832024			MT-TY	-2.33078	0.0207003
rs11121064			MT-TH	-2.33034	0.0207237
rs998664			MT-TR	2.32925	0.0207829
rs576770130			MT-TS2	-2.32859	0.0208183
rs4832024			MT-TT	-2.32704	0.0209023
rs77809401			MT-TA	-2.32697	0.0209064
rs6435351			MT-TC	-2.32477	0.021026
rs627928			MT-TT	2.32453	0.0210391
rs72936327			MT-TI	-2.32379	0.0210797
rs147932252			MT-TI	-2.32379	0.0210797
rs59774838			MT-TI	2.32379	0.0210797
rs1065800			MT-TR	2.32275	0.0211367
rs11333414			MT-TE	-2.32201	0.021177
rs41399044			MT-TG	-2.32171	0.0211933
rs3733487			MT-TA	-2.31975	0.0213017
rs4832024			MT-TP	-2.3195	0.0213154
rs1048783			MT-TE	2.31939	0.0213215
rs11159286			MT-TR	2.31826	0.0213838
rs17103147			MT-TF	-2.31773	0.0214132
rs147940265			MT-TE	-2.31705	0.0214512
rs4583			MT-TL2	-2.31682	0.0214638
rs5018644			MT-TF	2.31582	0.0215196
rs12254586			MT-TL2	2.31537	0.0215445
rs4789161			MT-TH	-2.31314	0.0216693
rs35565659			MT-TP	-2.3125	0.0217053
rs576770130			MT-TA	-2.31191	0.021738
rs3775728			MT-TL2	-2.31175	0.0217473
rs10403942			MT-TT	2.31045	0.0218207
rs3745784			MT-TT	-2.30878	0.0219148
rs12327346			MT-TR	-2.30807	0.021955
rs145430429			MT-TL2	-2.30751	0.0219868
rs74555073			MT-TL2	-2.30751	0.0219868
rs17523802			MT-TL2	2.30542	0.0221059
rs35565659			MT-TC	2.30491	0.0221346
rs1001805			MT-TC	2.30424	0.0221732
rs12259591			MT-TY	2.30416	0.0221778
rs334773			MT-TG	2.30331	0.0222265
rs116680227			MT-TT	-2.30255	0.0222701
rs1803921			MT-TR	-2.30184	0.0223104
rs486907			MT-TT	2.30055	0.022385
rs10421235			MT-TT	2.29881	0.0224852
rs12259591			MT-TL2	2.29701	0.0225898
rs2249542			MT-TI	-2.29672	0.0226065
rs2232251			MT-TA	-2.29449	0.0227371
rs559138662			MT-TL1	-2.29429	0.0227485
rs3838524			MT-TL1	2.29429	0.0227485
rs11548937			MT-TT	-2.29404	0.022763
rs11548933			MT-TI	-2.29392	0.0227702
rs6803			MT-TR	2.29182	0.0228933
rs2230370			MT-TH	-2.29156	0.0229087
rs4953042			MT-TI	-2.29087	0.022949
rs3731818			MT-TS2	-2.29043	0.0229752
rs6817397			MT-TH	-2.29035	0.0229802
rs6764			MT-TL2	-2.28993	0.0230048
rs6763			MT-TL2	-2.28993	0.0230048
rs486907			MT-TS2	2.28936	0.0230384
rs62432878			MT-TG	-2.28931	0.0230411
rs78943308			MT-TI	-2.2892	0.0230479
rs11711710			MT-TT	-2.2871	0.0231721
rs11719546			MT-TT	-2.2871	0.0231721
rs4806847			MT-TC	2.28464	0.023319
rs10403352			MT-TT	-2.28357	0.0233832
rs3762568			MT-TH	2.28353	0.0233852
rs641265			MT-TS2	-2.28273	0.0234332
rs642917			MT-TS2	-2.28273	0.0234332
rs4144164			MT-TR	2.27913	0.0236506
rs2277459			MT-TE	-2.278	0.0237185
rs558460420			MT-TI	2.2776	0.0237429
rs13816			MT-TG	2.27657	0.0238056
rs13125773			MT-TL2	2.27629	0.0238226
rs1061121			MT-TL2	-2.27418	0.0239514
rs6792			MT-TP	2.27267	0.0240437
rs226249			MT-TC	-2.2722	0.0240729
rs56274257			MT-TR	2.27155	0.0241129
rs41283694			MT-TM	-2.26941	0.0242448
rs2277459			MT-TT	2.26921	0.0242569
rs114587018			MT-TL2	-2.26633	0.0244357
rs116519615			MT-TL2	-2.26633	0.0244357
rs75417986			MT-TL2	-2.26633	0.0244357
rs114302881			MT-TL2	-2.26633	0.0244357
rs35772382			MT-TL2	-2.26633	0.0244357
rs540994			MT-TT	2.26583	0.0244671
rs13393			MT-TE	2.26422	0.0245673
rs11547365			MT-TE	2.26422	0.0245673
rs6764			MT-TR	-2.26407	0.0245768
rs6763			MT-TR	-2.26407	0.0245768
rs1132064			MT-TI	2.26193	0.0247112
rs1073505			MT-TI	2.26193	0.0247112
rs3731818			MT-TL2	-2.26176	0.0247216
rs557720402			MT-TI	2.26011	0.024826
rs148517186			MT-TI	2.26011	0.024826
rs7091551			MT-TS2	-2.25978	0.0248468
rs61942438			MT-TL2	-2.25921	0.0248824
rs10754526			MT-TC	-2.25745	0.0249942
rs10754526			MT-TR	-2.25554	0.0251155
rs77162406			MT-TR	-2.25522	0.0251363
rs7714219			MT-TS2	2.25519	0.0251381
rs11550611			MT-TG	2.25455	0.025179
rs5868753			MT-TY	-2.25428	0.0251962
rs3762568			MT-TP	2.25321	0.0252644
rs3764948			MT-TH	-2.25177	0.0253573
rs9279			MT-TW	-2.2514	0.0253809
rs8440			MT-TH	-2.25132	0.025386
rs145143419			MT-TS2	-2.25101	0.0254062
rs6915			MT-TS2	2.25088	0.0254145
rs2193885			MT-TP	2.25	0.0254714
rs576770130			MT-TI	-2.2499	0.0254777
rs7594497			MT-TG	2.24798	0.0256021
rs4953042			MT-TT	-2.24718	0.0256536
rs115641692			MT-TL2	2.24667	0.0256866
rs116212458			MT-TL2	-2.24667	0.0256866
rs1713862			MT-TH	2.24527	0.0257778
rs7091551			MT-TG	-2.2452	0.0257825
rs3738579			MT-TS2	2.24367	0.0258827
rs2053404			MT-TE	2.24326	0.0259095
rs6818556			MT-TE	2.24326	0.0259095
rs36023544			MT-TL2	2.2427	0.025946
rs28730744			MT-TL2	2.2427	0.025946
rs17523802			MT-TT	2.24232	0.0259712
rs34591580			MT-TR	2.24218	0.0259805
rs11159286			MT-TH	2.24196	0.0259945
rs167203			MT-TT	-2.2414	0.0260315
rs4806847			MT-TS2	-2.23915	0.0261798
rs296826			MT-TL2	-2.23861	0.0262155
rs28378107			MT-TH	-2.23813	0.0262477
rs10403942			MT-TM	-2.23777	0.026271
rs3074958			MT-TL1	2.23753	0.026287
rs6683364			MT-TL2	2.23635	0.0263654
rs3790514			MT-TL2	2.23635	0.0263654
rs1054479			MT-TL2	-2.23635	0.0263654
rs3876			MT-TL1	2.23448	0.02649
rs6803			MT-TW	-2.23067	0.0267458
rs4806847			MT-TE	2.22857	0.0268876
rs11007975			MT-TL1	2.22837	0.0269009
rs79486106			MT-TR	2.22705	0.0269902
rs1713862			MT-TL1	2.22652	0.0270268
rs199747151			MT-TI	2.22503	0.0271283
rs77797215			MT-TS2	-2.22384	0.0272094
rs75079512			MT-TS2	-2.22384	0.0272094
rs7259046			MT-TA	-2.22361	0.0272248
rs8721			MT-TH	2.22172	0.0273545
rs7777259			MT-TH	2.22172	0.0273545
rs10403942			MT-TF	2.22134	0.0273804
rs296823			MT-TL2	2.22035	0.0274485
rs145143419			MT-TE	2.21987	0.027482
rs34591580			MT-TG	2.21911	0.0275339
rs556080427rs551921151			MT-TC	-2.21889	0.0275496
rs79486106			MT-TS2	2.21823	0.0275952
rs10174095			MT-TI	-2.21771	0.0276313
rs1047366			MT-TL2	-2.21491	0.0278259
rs2249542			MT-TH	-2.2149	0.0278265
rs1218825			MT-TW	2.21473	0.0278382
rs14155			MT-TH	2.21281	0.0279725
rs79659648			MT-TS2	-2.21204	0.0280263
rs7258697			MT-TI	-2.2117	0.0280506
rs3745784			MT-TC	2.20975	0.0281872
rs4146093			MT-TM	2.20953	0.0282029
rs9491353			MT-TR	2.20748	0.028348
rs11550305			MT-TS2	-2.20715	0.0283709
rs7262			MT-TR	-2.20706	0.0283776
rs10445348			MT-TR	-2.20681	0.0283953
rs6739788			MT-TG	-2.20556	0.0284845
rs627911			MT-TL1	-2.20555	0.0284852
rs6904668			MT-TH	2.20497	0.0285263
rs7089827			MT-TL2	-2.20467	0.0285475
rs79659648			MT-TG	-2.20407	0.0285901
rs11121064			MT-TS2	-2.20342	0.0286369
rs2278084			MT-TT	2.20037	0.0288555
rs12247015			MT-TE	2.20027	0.0288624
rs41399044			MT-TP	-2.19875	0.0289723
rs9491353			MT-TI	2.19851	0.0289894
rs116680227			MT-TE	2.19839	0.0289985
rs4832024			MT-TH	-2.19803	0.0290241
rs7734699			MT-TR	-2.19682	0.0291119
rs7718007			MT-TR	2.19682	0.0291119
rs148052635			MT-TR	2.1968	0.0291132
rs2811544			MT-TH	-2.19507	0.0292388
rs1065800			MT-TL2	2.19475	0.0292619
rs3762568			MT-TL2	2.18992	0.0296159
rs114587018			MT-TT	-2.18986	0.0296198
rs116519615			MT-TT	-2.18986	0.0296198
rs75417986			MT-TT	-2.18986	0.0296198
rs114302881			MT-TT	-2.18986	0.0296198
rs35772382			MT-TT	-2.18986	0.0296198
rs4832024			MT-TL2	-2.18985	0.0296211
rs4796582			MT-TT	2.18983	0.0296227
rs12254586			MT-TY	2.18981	0.0296237
rs10517201			MT-TE	2.18967	0.0296341
rs6915			MT-TI	2.18962	0.0296382
rs1713862			MT-TS2	2.18937	0.0296563
rs641265			MT-TL2	-2.18917	0.0296707
rs642917			MT-TL2	-2.18917	0.0296707
rs968714			MT-TT	-2.18886	0.0296936
rs1139250			MT-TS2	2.18886	0.0296941
rs17103147			MT-TG	-2.18839	0.0297284
rs2278084			MT-TL2	2.18826	0.0297385
rs627911			MT-TS2	2.18773	0.029777
rs1985453			MT-TS2	2.18555	0.0299386
rs641265			MT-TG	-2.18552	0.029941
rs642917			MT-TG	-2.18552	0.029941
rs4796229			MT-TI	2.18328	0.0301075
rs10938024			MT-TA	-2.18271	0.0301501
rs6792			MT-TY	2.18111	0.0302702
rs117235453			MT-TH	2.18089	0.0302868
rs10403942			MT-TS2	2.18057	0.0303105
rs559138662			MT-TT	-2.18054	0.0303129
rs3838524			MT-TT	2.18054	0.0303129
rs558460420			MT-TR	2.17736	0.0305522
rs79130882			MT-TC	-2.17614	0.0306446
rs1046778			MT-TL2	-2.17605	0.030652
rs6435351			MT-TG	2.1755	0.0306931
rs11395			MT-TS2	-2.1741	0.0307999
rs3888			MT-TS2	-2.17318	0.0308702
rs7471			MT-TR	-2.17306	0.0308792
rs1048587			MT-TT	-2.17243	0.0309269
rs1040803			MT-TL1	-2.17241	0.0309285
rs6453081			MT-TS2	2.17228	0.0309385
rs1713862			MT-TR	2.17177	0.030978
rs10700116			MT-TL2	-2.17166	0.0309857
rs2293969			MT-TG	2.17107	0.0310308
rs10421235			MT-TI	2.16945	0.0311559
rs9871162			MT-TE	2.16715	0.0313327
rs9376137			MT-TL1	-2.16481	0.0315142
rs9491352			MT-TL2	2.16433	0.0315512
rs113530993			MT-TL2	-2.16433	0.0315512
rs2274317			MT-TY	-2.16238	0.0317028
rs1050316			MT-TY	2.16238	0.0317028
rs1713862			MT-TF	2.16233	0.0317069
rs7262			MT-TM	2.16145	0.0317756
rs1009447			MT-TS2	-2.16048	0.031852
rs11007975			MT-TR	2.15977	0.0319072
rs13585			MT-TI	2.15949	0.0319297
rs375553664			MT-TS2	2.15624	0.0321851
rs1054475			MT-TG	2.155	0.0322836
rs6826			MT-TP	-2.15264	0.0324709
rs2238547			MT-TH	-2.15065	0.0326303
rs2238549			MT-TH	2.15065	0.0326303
rs146132979			MT-TI	2.14998	0.0326839
rs7091551			MT-TR	-2.14822	0.0328253
rs2036039			MT-TF	2.14793	0.0328483
rs709631			MT-TP	2.14715	0.032911
rs8525			MT-TL1	-2.14657	0.032958
rs1864507			MT-TL2	2.14529	0.0330615
rs2303909			MT-TL2	2.14529	0.0330615
rs6447368			MT-TT	-2.14438	0.0331352
rs6811584			MT-TT	2.14438	0.0331352
rs6812211			MT-TT	2.14438	0.0331352
rs2278084			MT-TC	-2.14133	0.0333829
rs1140616			MT-TA	2.14123	0.0333916
rs324356			MT-TF	-2.14103	0.033408
rs116680227			MT-TL2	-2.13968	0.0335177
rs556080427rs551921151			MT-TG	2.13801	0.0336551
rs146132979			MT-TH	2.13703	0.0337358
rs41399044			MT-TY	-2.13696	0.0337416
rs6826			MT-TI	-2.13491	0.0339109
rs10568542			MT-TF	-2.13435	0.033957
rs5868753			MT-TP	-2.13434	0.0339577
rs77517996			MT-TR	-2.13213	0.0341415
rs6453081			MT-TT	2.13019	0.034303
rs41553913			MT-TS2	-2.12997	0.0343214
rs3742052			MT-TR	2.12936	0.0343719
rs577255886			MT-TI	2.12877	0.0344216
rs1985453			MT-TL2	2.12788	0.0344962
rs60577432			MT-TG	2.12482	0.0347537
rs1925950			MT-TY	-2.1247	0.034764
rs1925950			MT-TP	-2.12422	0.034805
rs3888			MT-TR	-2.12299	0.0349092
rs115641692			MT-TM	-2.12197	0.0349956
rs116212458			MT-TM	2.12197	0.0349956
rs7540			MT-TH	-2.12045	0.0351246
rs2277459			MT-TG	2.11971	0.0351881
rs2279339			MT-TE	-2.11937	0.0352169
rs1049432			MT-TS2	-2.11855	0.0352868
rs41553913			MT-TT	-2.11775	0.035356
rs667894			MT-TP	-2.11737	0.0353884
rs1985453			MT-TR	2.11623	0.0354862
rs2838497			MT-TS2	-2.11537	0.0355601
rs73581685			MT-TF	-2.11515	0.0355794
rs28378107			MT-TG	-2.11419	0.0356623
rs1048167			MT-TC	2.11398	0.0356805
rs16912174			MT-TG	2.11387	0.03569
rs61672260			MT-TE	-2.11213	0.0358403
rs301492			MT-TL2	2.10893	0.0361189
rs558460420			MT-TC	-2.10789	0.0362102
rs159878			MT-TP	2.10631	0.0363479
rs6949			MT-TG	2.10599	0.0363761
rs61672260			MT-TG	2.10591	0.0363832
rs1044564			MT-TR	-2.10511	0.0364541
rs1047366			MT-TF	-2.10428	0.0365269
rs74613946			MT-TR	-2.10345	0.0366003
rs3745784			MT-TL2	-2.1033	0.0366131
rs6453081			MT-TH	2.10328	0.0366147
rs11542257			MT-TC	-2.10171	0.036754
rs79659648			MT-TL2	-2.10166	0.0367589
rs11395			MT-TI	-2.10094	0.0368223
rs1009447			MT-TH	-2.10041	0.0368694
rs111699921			MT-TS2	2.10005	0.036901
rs2293969			MT-TM	-2.09965	0.0369374
rs75033443			MT-TY	-2.09941	0.0369584
rs116700990			MT-TY	2.09941	0.0369584
rs7262			MT-TG	-2.09816	0.0370699
rs34323060			MT-TI	2.09789	0.0370938
rs10445348			MT-TW	-2.09747	0.0371318
rs11159286			MT-TT	2.09697	0.0371763
rs558567068			MT-TY	-2.09664	0.0372062
rs5757465			MT-TW	-2.09648	0.0372202
rs56224407			MT-TG	2.0961	0.0372545
rs11159286			MT-TP	2.09469	0.0373807
rs1047355			MT-TF	-2.09408	0.0374354
rs8650			MT-TF	2.09408	0.0374354
rs76737444			MT-TE	2.09327	0.037509
rs113399180			MT-TS2	2.09304	0.0375293
rs577255886			MT-TA	2.09124	0.0376925
rs334773			MT-TM	-2.09078	0.0377342
rs16912174			MT-TM	-2.09008	0.0377972
rs145920676			MT-TT	2.0898	0.0378228
rs575064272			MT-TG	-2.08966	0.0378358
rs11548933			MT-TS2	-2.08912	0.0378842
rs7089361			MT-TY	-2.0855	0.0382155
rs11006133			MT-TY	2.0855	0.0382155
rs10421235			MT-TL2	2.08533	0.0382303
rs709631			MT-TR	2.08522	0.0382406
rs11006133			MT-TE	-2.08392	0.0383605
rs7089361			MT-TE	2.08392	0.0383605
rs79659648			MT-TY	-2.08379	0.0383723
rs111699921			MT-TI	2.08334	0.038413
rs1132064			MT-TL2	2.08312	0.0384338
rs1073505			MT-TL2	2.08312	0.0384338
rs1799932			MT-TT	2.08293	0.0384517
rs8177832			MT-TY	-2.08262	0.0384801
rs80159857			MT-TS2	2.08245	0.0384956
rs1864507			MT-TF	2.0824	0.0384999
rs2303909			MT-TF	2.0824	0.0384999
rs145920676			MT-TP	2.08219	0.0385194
rs12983578			MT-TI	2.08117	0.0386134
rs1050316			MT-TP	2.08107	0.0386232
rs2274317			MT-TP	-2.08107	0.0386232
rs1218825			MT-TM	2.08024	0.0386997
rs4832251			MT-TH	-2.07943	0.0387748
rs2277459			MT-TS2	2.07915	0.0388012
rs61731968			MT-TG	2.07798	0.0389095
rs957680			MT-TS2	2.07761	0.0389442
rs11548933			MT-TH	-2.07714	0.0389883
rs61735591			MT-TP	2.07682	0.0390177
rs16967742			MT-TF	-2.07478	0.0392087
rs6741066			MT-TA	-2.07388	0.0392932
rs114241482			MT-TF	2.07285	0.0393895
rs114696422			MT-TF	2.07285	0.0393895
rs6796845			MT-TP	2.0725	0.0394229
rs1048990			MT-TS2	2.07109	0.0395553
rs10517201			MT-TR	-2.07094	0.0395694
rs11542257			MT-TM	-2.0708	0.0395829
rs3731818			MT-TM	2.07074	0.0395885
rs116680227			MT-TH	-2.06867	0.0397843
rs14490			MT-TI	2.0686	0.0397912
rs61672260			MT-TR	2.06778	0.0398692
rs62432878			MT-TR	-2.06619	0.0400198
rs3833091			MT-TH	2.06613	0.0400257
rs75033443			MT-TP	-2.06554	0.0400819
rs116700990			MT-TP	2.06554	0.0400819
rs4832024			MT-TC	2.0646	0.0401722
rs7088639			MT-TL2	-2.06261	0.0403632
rs111954117			MT-TS2	-2.0622	0.0404023
rs60577432			MT-TT	2.06205	0.0404167
rs6435351			MT-TP	2.05992	0.0406217
rs11007975			MT-TA	-2.05985	0.040629
rs11006132			MT-TY	-2.05939	0.0406733
rs11191439			MT-TG	-2.05891	0.0407195
rs9491353			MT-TS2	2.05882	0.0407279
rs641265			MT-TT	-2.05865	0.0407445
rs642917			MT-TT	-2.05865	0.0407445
rs14017			MT-TG	2.05865	0.0407448
rs56274257			MT-TI	2.05852	0.0407573
rs3742049			MT-TM	2.05845	0.0407644
rs375553664			MT-TM	-2.05476	0.0411228
rs3838524			MT-TG	2.05469	0.0411295
rs559138662			MT-TG	-2.05469	0.0411295
rs6826			MT-TA	-2.05448	0.0411502
rs7089827			MT-TT	-2.05412	0.0411847
rs3204548			MT-TY	-2.05361	0.0412351
rs8525			MT-TM	-2.05174	0.0414181
rs2193885			MT-TG	2.0513	0.0414617
rs77809401			MT-TS2	-2.04993	0.0415963
rs56122729			MT-TL1	2.0484	0.0417472
rs60577432			MT-TL2	2.04789	0.0417977
rs296823			MT-TC	2.0475	0.0418363
rs12327346			MT-TT	-2.04594	0.0419905
rs2003498			MT-TY	2.04532	0.0420528
rs301490			MT-TW	-2.04495	0.0420897
rs3738055			MT-TE	-2.04444	0.0421405
rs3775728			MT-TC	2.0416	0.0424239
rs60577432			MT-TM	-2.04147	0.0424373
rs2280844			MT-TR	-2.04123	0.042461
rs9491352			MT-TT	2.04051	0.0425335
rs113530993			MT-TT	-2.04051	0.0425335
rs72940706			MT-TS2	-2.04005	0.0425799
rs6147688			MT-TH	-2.03935	0.0426498
rs627928			MT-TH	2.0385	0.0427357
rs6915			MT-TT	2.03627	0.0429612
rs11121064			MT-TL2	-2.03619	0.0429688
rs111699921			MT-TG	2.03582	0.0430061
rs12327346			MT-TG	-2.03505	0.0430845
rs2003498			MT-TP	2.03387	0.0432047
rs2627765			MT-TR	2.03338	0.0432543
rs60577432			MT-TS2	2.03216	0.0433788
rs13816			MT-TR	2.03105	0.043492
rs145430429			MT-TI	-2.03046	0.0435532
rs74555073			MT-TI	-2.03046	0.0435532
rs9491353			MT-TH	2.03024	0.043575
rs17154615			MT-TI	2.02878	0.043725
rs12251842			MT-TI	-2.02833	0.0437716
rs7874056			MT-TT	2.02785	0.0438212
rs3742052			MT-TS2	2.02727	0.043881
rs115098389			MT-TL1	2.0259	0.0440221
rs627928			MT-TP	2.02573	0.04404
rs7718007			MT-TG	2.0252	0.044095
rs7734699			MT-TG	-2.0252	0.044095
rs226249			MT-TH	2.02491	0.0441249
rs2249542			MT-TW	-2.02435	0.0441827
rs577255886			MT-TL2	2.02426	0.0441921
rs5757465			MT-TH	-2.02413	0.0442053
rs7246441			MT-TS2	2.02157	0.0444716
rs8440			MT-TG	-2.02133	0.044497
rs575023279			MT-TP	-2.02108	0.0445232
rs15944			MT-TA	2.02081	0.0445516
rs968688			MT-TI	2.02006	0.0446296
rs72936327			MT-TE	2.01955	0.0446832
rs147932252			MT-TE	2.01955	0.0446832
rs59774838			MT-TE	-2.01955	0.0446832
rs486907			MT-TP	2.01878	0.0447638
rs62432878			MT-TS2	-2.01731	0.0449184
rs28372852			MT-TF	-2.01729	0.0449201
rs139225904			MT-TF	-2.01729	0.0449201
rs56167308			MT-TF	-2.01729	0.0449201
rs17523802			MT-TR	2.01671	0.0449809
rs28495024			MT-TE	-2.01656	0.0449969
rs1048254			MT-TM	2.01619	0.0450356
rs12135247			MT-TM	2.01619	0.0450356
rs4796582			MT-TS2	2.01563	0.045095
rs2277459			MT-TL2	2.01397	0.04527
rs711629			MT-TM	2.01361	0.0453091
rs5018644			MT-TM	-2.01321	0.0453511
rs4583			MT-TM	2.01256	0.0454195
rs55924067			MT-TP	-2.01075	0.0456129
rs58208761			MT-TP	-2.01075	0.0456129
rs60727813			MT-TP	-2.01075	0.0456129
rs296887			MT-TI	-2.0103	0.0456606
rs2293969			MT-TP	2.00899	0.0458004
rs1009447			MT-TT	-2.00888	0.0458122
rs7839			MT-TL2	-2.00794	0.0459131
rs141681457			MT-TF	-2.00743	0.0459672
rs11159286			MT-TG	2.00743	0.0459674
rs2276312			MT-TT	2.00712	0.0460009
rs62120677			MT-TL1	2.00665	0.0460509
rs199747151			MT-TS2	2.00653	0.046064
rs558460420			MT-TG	2.00595	0.0461266
rs709631			MT-TS2	2.00581	0.0461416
rs1705805			MT-TP	2.00382	0.0463566
rs5868753			MT-TM	2.00369	0.0463706
rs17552022			MT-TG	-2.00351	0.0463892
rs3888			MT-TF	-2.0033	0.0464126
rs7262			MT-TH	-2.00315	0.0464284
rs8075276			MT-TF	2.00225	0.0465257
rs73581683			MT-TF	-2.00208	0.0465444
rs41283694			MT-TS2	2.00197	0.0465566
rs34613047			MT-TP	1.9961	0.0471967
rs2242345			MT-TL1	-1.9957	0.0472411
rs301492			MT-TI	1.99378	0.0474516
rs3764948			MT-TS2	-1.9911	0.0477478
rs111441789			MT-TP	1.99015	0.0478534
rs11007975			MT-TI	1.99013	0.0478548
rs72940706			MT-TT	-1.98875	0.0480088
rs7262			MT-TF	-1.98767	0.0481294
rs10700116			MT-TL1	-1.98741	0.0481577
rs1705805			MT-TS2	1.98719	0.0481824
rs4665			MT-TT	1.98577	0.0483419
rs8721			MT-TG	1.98562	0.0483583
rs7777259			MT-TG	1.98562	0.0483583
rs2242345			MT-TA	1.98438	0.0484969
rs114587018			MT-TC	1.98339	0.0486082
rs116519615			MT-TC	1.98339	0.0486082
rs75417986			MT-TC	1.98339	0.0486082
rs114302881			MT-TC	1.98339	0.0486082
rs35772382			MT-TC	1.98339	0.0486082
rs77797215			MT-TY	-1.98115	0.0488607
rs75079512			MT-TY	-1.98115	0.0488607
rs1049432			MT-TE	1.97778	0.0492429
rs4796583			MT-TR	1.9771	0.0493198
rs4832251			MT-TC	1.97703	0.0493285
rs11542257			MT-TH	1.97701	0.0493302
rs146132979			MT-TR	1.97525	0.0495317
rs1937			MT-TL2	-1.97511	0.0495477
rs1040803			MT-TM	1.97427	0.0496438
rs7471			MT-TS2	-1.97332	0.0497518
rs7089361			MT-TG	-1.97296	0.0497939
rs11006133			MT-TG	1.97296	0.0497939
rs14935			MT-TT	-1.97083	0.0500386
rs641265			MT-TP	-1.97075	0.0500479
rs642917			MT-TP	-1.97075	0.0500479
rs301492			MT-TS2	1.97043	0.0500846
rs11072			MT-TM	-1.96919	0.0502278
rs13125773			MT-TY	1.969	0.0502497
rs7212299			MT-TT	1.96721	0.050457
rs7210713			MT-TT	-1.96721	0.050457
rs6416922			MT-TT	-1.96721	0.050457
rs6416923			MT-TT	-1.96721	0.050457
rs7207285			MT-TT	-1.96721	0.050457
rs2158835			MT-TM	-1.9671	0.0504696
rs2108223			MT-TM	-1.9671	0.0504696
rs371887810			MT-TL2	-1.96623	0.0505716
rs60621443			MT-TL1	1.96545	0.0506621
rs2232248			MT-TR	-1.96462	0.0507589
rs557720402			MT-TR	1.96433	0.0507922
rs148517186			MT-TR	1.96433	0.0507922
rs940336			MT-TR	-1.96328	0.0509145
rs551615948			MT-TS2	1.96268	0.0509848
rs558567068			MT-TR	-1.96103	0.0511789
rs3888			MT-TT	-1.96079	0.0512071
rs41553913			MT-TE	1.95995	0.0513052
rs14155			MT-TT	1.95994	0.0513071
rs296826			MT-TI	-1.95972	0.0513333
rs4806847			MT-TM	1.95918	0.051396
rs41553913			MT-TI	-1.95841	0.0514869
rs540994			MT-TM	-1.95835	0.0514944
rs1073506			MT-TI	-1.95786	0.0515526
rs139872604			MT-TC	-1.95746	0.0515998
rs1050515			MT-TS2	1.95643	0.0517216
rs3731818			MT-TG	-1.95619	0.0517498
rs7089827			MT-TS2	-1.95532	0.0518533
rs11437017			MT-TY	-1.95502	0.0518891
rs6925344			MT-TY	-1.95502	0.0518891
rs115098389			MT-TT	1.9544	0.0519631
rs67829320			MT-TL2	-1.95352	0.052068
rs12651301			MT-TA	1.95299	0.0521307
rs940336			MT-TE	1.95288	0.0521436
rs558567068			MT-TL1	-1.95246	0.0521941
rs6764			MT-TM	1.9523	0.0522136
rs6763			MT-TM	1.9523	0.0522136
rs114241482			MT-TA	1.9511	0.0523562
rs114696422			MT-TA	1.9511	0.0523562
rs6967			MT-TG	-1.95088	0.0523827
rs2282580			MT-TT	-1.9501	0.0524764
rs3738579			MT-TR	1.94988	0.0525029
rs6796845			MT-TF	1.94868	0.0526468
rs2276312			MT-TF	1.94669	0.0528873
rs11006132			MT-TG	-1.94638	0.0529243
rs1050515			MT-TA	1.94609	0.0529594
rs296888			MT-TW	-1.94561	0.0530172
rs16912200			MT-TA	-1.94541	0.0530413
rs41283696			MT-TA	-1.94541	0.0530413
rs709631			MT-TA	-1.94422	0.0531856
rs1048254			MT-TT	-1.94246	0.0534003
rs12135247			MT-TT	-1.94246	0.0534003
rs8105832			MT-TT	-1.94231	0.053418
rs3731818			MT-TE	1.94177	0.0534844
rs2238549			MT-TT	1.94058	0.0536296
rs2238547			MT-TT	-1.94058	0.0536296
rs2278084			MT-TA	-1.93995	0.0537065
rs1139250			MT-TI	1.93955	0.0537546
rs3742052			MT-TH	1.93868	0.0538611
rs2280844			MT-TL2	-1.93836	0.0539008
rs1129115			MT-TE	1.93792	0.0539553
rs14155			MT-TR	1.93732	0.0540283
rs4796582			MT-TH	1.93703	0.0540638
rs150251581			MT-TL2	-1.93691	0.0540795
rs696825			MT-TF	-1.93499	0.0543157
rs4796229			MT-TS2	1.93382	0.0544609
rs1001805			MT-TG	-1.93331	0.0545234
rs77477908			MT-TT	1.93223	0.054657
rs296887			MT-TW	1.93208	0.0546761
rs141681457			MT-TT	-1.932	0.0546863
rs56122729			MT-TC	-1.93156	0.0547403
rs11159286			MT-TS2	1.93101	0.0548095
rs80159857			MT-TI	1.93066	0.0548522
rs11121064			MT-TE	1.93065	0.0548544
rs17154615			MT-TH	1.92992	0.0549451
rs2003499			MT-TF	1.92941	0.0550091
rs1925950			MT-TM	1.92907	0.0550516
rs10403352			MT-TG	-1.92904	0.055055
rs60577432			MT-TY	1.92841	0.0551341
rs12247015			MT-TP	-1.92802	0.055182
rs1050316			MT-TM	-1.92729	0.0552742
rs2274317			MT-TM	1.92729	0.0552742
rs4564			MT-TM	-1.92563	0.0554826
rs11553521			MT-TT	1.92546	0.0555031
rs1132064			MT-TH	1.92526	0.0555287
rs1073505			MT-TH	1.92526	0.0555287
rs12259591			MT-TP	1.92444	0.0556317
rs7262			MT-TC	1.92231	0.0559014
rs17852781			MT-TH	-1.9213	0.0560289
rs4806847			MT-TY	-1.92125	0.0560345
rs6796845			MT-TY	1.92117	0.0560453
rs1623480			MT-TG	-1.92001	0.0561924
rs8440			MT-TP	-1.91988	0.0562084
rs696825			MT-TR	-1.91891	0.0563328
rs76890343			MT-TS2	1.91854	0.0563793
rs56122729			MT-TH	1.91755	0.0565062
rs296888			MT-TI	1.91735	0.0565315
rs11548937			MT-TL2	-1.91715	0.0565575
rs2838497			MT-TG	-1.91696	0.0565805
rs2280844			MT-TS2	-1.91683	0.056598
rs575023279			MT-TS2	-1.91643	0.0566489
rs150251581			MT-TT	-1.91624	0.0566737
rs957680			MT-TT	1.91368	0.0570022
rs1139250			MT-TA	1.91329	0.0570519
rs139154284			MT-TT	1.91319	0.0570649
rs113399180			MT-TL2	1.91318	0.0570657
rs111441789			MT-TG	1.91313	0.0570723
rs7714219			MT-TL1	1.91313	0.0570723
rs4806847			MT-TR	-1.91278	0.0571177
rs4953042			MT-TA	-1.9123	0.0571792
rs1049432			MT-TR	-1.91085	0.0573666
rs1556362			MT-TP	1.91078	0.0573757
rs558567068			MT-TP	-1.91072	0.0573839
rs72936327			MT-TA	-1.90815	0.0577168
rs147932252			MT-TA	-1.90815	0.0577168
rs59774838			MT-TA	1.90815	0.0577168
rs10938024			MT-TC	1.90725	0.0578338
rs11548937			MT-TG	-1.90681	0.0578907
rs7471			MT-TH	-1.90502	0.058124
rs8177832			MT-TF	-1.90502	0.0581242
rs7471			MT-TL1	-1.9037	0.0582975
rs3738579			MT-TP	1.9016	0.0585731
rs72843415			MT-TL1	-1.90157	0.0585775
rs56259592			MT-TL1	-1.90157	0.0585775
rs145143419			MT-TR	-1.90067	0.0586956
rs1139250			MT-TT	1.90007	0.0587749
rs76800339			MT-TG	1.89961	0.0588355
rs28372852			MT-TS2	1.89931	0.0588755
rs139225904			MT-TS2	1.89931	0.0588755
rs56167308			MT-TS2	1.89931	0.0588755
rs41283365			MT-TR	-1.89926	0.0588814
rs10174095			MT-TH	-1.89864	0.0589642
rs41553913			MT-TA	-1.89846	0.0589875
rs503335			MT-TM	1.89828	0.0590111
rs4518			MT-TI	-1.89806	0.0590402
rs12254586			MT-TP	1.89796	0.0590536
rs575064272			MT-TT	-1.89754	0.059109
rs11548933			MT-TC	1.89617	0.0592908
rs113530993			MT-TR	-1.89608	0.059303
rs9491352			MT-TR	1.89608	0.059303
rs33998366			MT-TI	-1.89592	0.0593245
rs8105832			MT-TW	-1.89417	0.0595572
rs375553664			MT-TG	1.89379	0.0596076
rs73827017			MT-TF	1.89233	0.0598037
rs41283694			MT-TG	1.89151	0.0599132
rs57494476			MT-TL1	-1.89039	0.0600641
rs28372852			MT-TT	1.88998	0.0601182
rs139225904			MT-TT	1.88998	0.0601182
rs56167308			MT-TT	1.88998	0.0601182
rs2158835			MT-TI	1.8887	0.0602903
rs2108223			MT-TI	1.8887	0.0602903
rs11121064			MT-TR	-1.88856	0.0603104
rs1705805			MT-TY	1.8876	0.0604393
rs7694924			MT-TF	-1.88708	0.0605092
rs12247015			MT-TG	-1.88708	0.0605098
rs56224407			MT-TR	1.88666	0.0605664
rs557720402			MT-TP	1.88607	0.0606459
rs148517186			MT-TP	1.88607	0.0606459
rs62120677			MT-TH	1.88521	0.0607632
rs1054475			MT-TL2	1.88517	0.0607682
rs6945			MT-TM	-1.88503	0.0607876
rs14490			MT-TE	-1.88413	0.0609099
rs17154615			MT-TT	1.8836	0.0609811
rs8525			MT-TG	-1.88324	0.0610309
rs73581683			MT-TE	1.88272	0.0611012
rs940336			MT-TL2	-1.88272	0.0611021
rs296826			MT-TS2	-1.88213	0.0611819
rs11550611			MT-TL2	1.882	0.0611997
rs324356			MT-TS2	-1.88154	0.0612631
rs8721			MT-TP	1.88117	0.0613134
rs7777259			MT-TP	1.88117	0.0613134
rs15892			MT-TW	1.88082	0.0613614
rs10403942			MT-TR	1.88076	0.0613684
rs2293969			MT-TL1	1.88049	0.0614061
rs10421235			MT-TH	1.8795	0.0615419
rs34591580			MT-TY	1.87912	0.0615933
rs1073506			MT-TL2	-1.87883	0.0616329
rs14490			MT-TL2	1.87857	0.0616694
rs75033443			MT-TS2	-1.87645	0.0619607
rs116700990			MT-TS2	1.87645	0.0619607
rs14017			MT-TL1	1.87553	0.0620874
rs7262			MT-TY	-1.87437	0.0622485
rs2238549			MT-TR	1.87431	0.062256
rs2238547			MT-TR	-1.87431	0.062256
rs7540			MT-TL1	-1.87425	0.0622645
rs41283694			MT-TL2	1.87396	0.0623053
rs709631			MT-TM	-1.87261	0.0624925
rs1043968			MT-TR	-1.87165	0.0626256
rs77517996			MT-TG	-1.87153	0.0626419
rs4518			MT-TG	-1.87122	0.0626859
rs1001805			MT-TP	-1.87078	0.062747
rs61942438			MT-TH	-1.87056	0.0627781
rs6945			MT-TR	1.87051	0.0627848
rs374669878			MT-TR	1.87031	0.0628119
rs2273454			MT-TP	1.8701	0.0628414
rs1043968			MT-TL2	-1.8699	0.0628702
rs4564			MT-TI	1.8695	0.0629254
rs4583			MT-TR	-1.86862	0.0630479
rs116680227			MT-TR	-1.86839	0.0630813
rs8075276			MT-TC	-1.86708	0.0632649
rs41551212			MT-TS2	-1.86692	0.0632865
rs15944			MT-TY	-1.86684	0.0632984
rs14935			MT-TI	-1.86568	0.0634608
rs4953042			MT-TH	-1.86515	0.0635349
rs10186193			MT-TE	1.86477	0.0635895
rs7471			MT-TW	-1.86444	0.0636354
rs480153			MT-TL1	-1.86252	0.0639071
rs486907			MT-TR	1.86234	0.0639316
rs72940706			MT-TR	-1.86233	0.0639338
rs1713862			MT-TI	1.86177	0.0640134
rs4832024			MT-TR	-1.86145	0.0640587
rs14935			MT-TS2	-1.85926	0.0643698
rs114658645			MT-TL1	-1.85922	0.0643755
rs1134722			MT-TT	-1.85901	0.0644056
rs8075276			MT-TP	1.859	0.0644069
rs11548937			MT-TY	-1.85872	0.064446
rs28495024			MT-TF	1.85861	0.0644624
rs5757465			MT-TY	-1.85782	0.064574
rs14935			MT-TL2	-1.85739	0.0646367
rs10754526			MT-TP	-1.85723	0.0646592
rs556080427rs551921151			MT-TP	1.85696	0.0646974
rs146132979			MT-TL2	1.85597	0.0648385
rs4806847			MT-TG	-1.85557	0.0648966
rs4485435			MT-TA	-1.85524	0.0649437
rs114241482			MT-TP	1.8545	0.0650502
rs114696422			MT-TP	1.8545	0.0650502
rs116212458			MT-TR	-1.85432	0.0650755
rs115641692			MT-TR	1.85432	0.0650755
rs12983578			MT-TH	1.85388	0.065139
rs3742052			MT-TL1	1.85362	0.0651758
rs12461253			MT-TR	-1.85353	0.0651894
rs6792			MT-TR	1.8535	0.0651938
rs117235453			MT-TL1	1.85343	0.065203
rs3204548			MT-TR	-1.85283	0.0652908
rs35359994			MT-TG	1.85152	0.0654784
rs5757465			MT-TF	-1.85118	0.0655286
rs139372796			MT-TC	1.85026	0.0656617
rs16967742			MT-TC	1.84967	0.0657471
rs13816			MT-TS2	1.84937	0.0657901
rs11333414			MT-TH	-1.84898	0.0658465
rs540994			MT-TH	1.84896	0.065849
rs116680227			MT-TG	-1.84891	0.0658571
rs551615948			MT-TY	1.84639	0.0662235
rs11548933			MT-TT	-1.84555	0.0663459
rs1139250			MT-TL2	1.8442	0.0665422
rs3888			MT-TM	1.84406	0.0665626
rs4518			MT-TM	1.84324	0.0666834
rs1047355			MT-TL2	-1.84317	0.0666934
rs8650			MT-TL2	1.84317	0.0666934
rs6967			MT-TF	-1.84291	0.0667325
rs28378107			MT-TR	-1.84004	0.0671535
rs641265			MT-TR	-1.83901	0.0673052
rs642917			MT-TR	-1.83901	0.0673052
rs11711710			MT-TS2	-1.83899	0.0673092
rs11719546			MT-TS2	-1.83899	0.0673092
rs3762568			MT-TG	1.83886	0.0673274
rs116212458			MT-TG	-1.83822	0.0674219
rs115641692			MT-TG	1.83822	0.0674219
rs61672260			MT-TY	1.83604	0.0677456
rs940336			MT-TT	-1.83592	0.0677638
rs575064272			MT-TS2	-1.83574	0.06779
rs12259591			MT-TE	-1.83561	0.0678099
rs7714219			MT-TP	1.83556	0.0678173
rs3074958			MT-TH	1.83468	0.0679472
rs8440			MT-TT	-1.83443	0.0679849
rs115098389			MT-TF	1.83399	0.0680504
rs1048260			MT-TM	1.83359	0.0681098
rs1043968			MT-TM	1.83285	0.0682202
rs73581685			MT-TE	1.8326	0.0682579
rs11437017			MT-TS2	-1.83197	0.0683516
rs6925344			MT-TS2	-1.83197	0.0683516
rs9871162			MT-TT	-1.83187	0.068367
rs1050515			MT-TM	-1.83061	0.0685568
rs940336			MT-TS2	-1.82998	0.0686503
rs10445348			MT-TS2	-1.82965	0.0686999
rs3742052			MT-TW	1.82962	0.0687046
rs2232251			MT-TP	1.82956	0.0687134
rs11006133			MT-TP	1.82949	0.0687241
rs7089361			MT-TP	-1.82949	0.0687241
rs159878			MT-TF	1.82908	0.0687858
rs72940706			MT-TG	-1.82841	0.0688871
rs5018644			MT-TL2	1.82832	0.0688999
rs74613946			MT-TG	-1.82676	0.0691352
rs1132064			MT-TR	1.82652	0.0691711
rs1073505			MT-TR	1.82652	0.0691711
rs111699921			MT-TH	1.82605	0.0692434
rs17852781			MT-TG	1.8255	0.0693255
rs1043968			MT-TT	-1.82447	0.0694826
rs555031044			MT-TL2	1.82341	0.0696436
rs11121064			MT-TG	-1.82155	0.0699254
rs5757465			MT-TG	-1.82096	0.0700161
rs80159857			MT-TF	1.81859	0.0703789
rs627911			MT-TG	1.81822	0.0704348
rs16967742			MT-TP	-1.81795	0.0704773
rs4806847			MT-TA	1.81674	0.0706618
rs11006132			MT-TP	-1.81619	0.0707467
rs7212299			MT-TS2	1.81612	0.0707586
rs7210713			MT-TS2	-1.81612	0.0707586
rs6416922			MT-TS2	-1.81612	0.0707586
rs6416923			MT-TS2	-1.81612	0.0707586
rs7207285			MT-TS2	-1.81612	0.0707586
rs577255886			MT-TG	1.81607	0.0707658
rs375553664			MT-TY	1.81583	0.0708019
rs61731968			MT-TR	1.81547	0.0708584
rs11550305			MT-TT	-1.81541	0.0708679
rs11006132			MT-TR	-1.81348	0.0711647
rs2230772			MT-TY	-1.81258	0.0713051
rs56274257			MT-TY	1.81201	0.0713929
rs6739788			MT-TC	1.81192	0.0714062
rs14935			MT-TP	-1.81181	0.0714239
rs577085515			MT-TY	1.81151	0.0714708
rs2838497			MT-TA	1.81124	0.071513
rs1799932			MT-TL2	1.81121	0.0715166
rs1705805			MT-TF	1.8097	0.0717524
rs3775728			MT-TR	-1.80948	0.0717857
rs301490			MT-TS2	1.80869	0.0719086
rs58026341			MT-TH	1.80824	0.0719795
rs4144164			MT-TY	1.80823	0.0719805
rs7694924			MT-TC	1.8063	0.072283
rs111954117			MT-TI	-1.80616	0.0723053
rs12256			MT-TF	-1.80536	0.0724308
rs2230370			MT-TW	-1.80484	0.0725121
rs4832251			MT-TR	-1.80462	0.0725469
rs940336			MT-TL1	1.8044	0.0725805
rs696825			MT-TT	-1.80409	0.0726306
rs58330825			MT-TP	1.80373	0.0726865
rs1140616			MT-TW	-1.80364	0.072701
rs1050515			MT-TY	-1.80359	0.0727091
rs4485435			MT-TM	-1.80358	0.0727096
rs782652			MT-TR	-1.80237	0.0729005
rs10938024			MT-TY	-1.8015	0.0730379
rs4953042			MT-TL2	-1.79961	0.073338
rs7259046			MT-TP	1.79934	0.0733808
rs141681457			MT-TA	-1.79924	0.0733963
rs3129568			MT-TC	-1.79887	0.0734546
rs74955137			MT-TR	-1.79829	0.0735467
rs1140616			MT-TY	-1.7979	0.0736092
rs11072			MT-TT	1.7973	0.0737041
rs3204548			MT-TI	-1.7966	0.0738153
rs375553664			MT-TC	-1.79655	0.0738247
rs3731819			MT-TG	1.79652	0.0738284
rs167203			MT-TG	-1.79363	0.0742902
rs4792315			MT-TM	1.79316	0.0743668
rs16912174			MT-TL2	1.79211	0.0745341
rs6826			MT-TY	-1.79203	0.0745481
rs1134722			MT-TL2	-1.79183	0.0745794
rs61731968			MT-TE	-1.79162	0.0746131
rs301491			MT-TE	1.79147	0.0746382
rs58330825			MT-TT	1.79066	0.0747679
rs1043968			MT-TY	-1.79025	0.0748345
rs1065800			MT-TP	1.78944	0.074964
rs14017			MT-TH	1.78921	0.0750013
rs3775728			MT-TG	-1.78892	0.0750488
rs11437017			MT-TL1	-1.7888	0.0750684
rs6925344			MT-TL1	-1.7888	0.0750684
rs114587018			MT-TG	-1.78817	0.0751698
rs116519615			MT-TG	-1.78817	0.0751698
rs75417986			MT-TG	-1.78817	0.0751698
rs114302881			MT-TG	-1.78817	0.0751698
rs35772382			MT-TG	-1.78817	0.0751698
rs9279			MT-TG	1.78686	0.0753823
rs4796583			MT-TH	1.78522	0.075648
rs551615948			MT-TT	1.78515	0.0756595
rs1047355			MT-TI	-1.78508	0.0756705
rs8650			MT-TI	1.78508	0.0756705
rs117194181			MT-TR	1.78463	0.0757445
rs2523			MT-TR	1.78389	0.0758657
rs58330825			MT-TA	-1.7824	0.0761077
rs80159857			MT-TM	-1.78188	0.0761935
rs77477908			MT-TI	1.7812	0.0763042
rs374669878			MT-TH	1.7809	0.0763545
rs376497371			MT-TE	1.78018	0.0764722
rs6817397			MT-TT	-1.77955	0.0765754
rs28378107			MT-TT	-1.77924	0.0766258
rs11711710			MT-TG	-1.77907	0.0766547
rs11719546			MT-TG	-1.77907	0.0766547
rs696825			MT-TP	-1.77854	0.0767422
rs7210713			MT-TH	-1.77849	0.0767497
rs6416922			MT-TH	-1.77849	0.0767497
rs6416923			MT-TH	-1.77849	0.0767497
rs7207285			MT-TH	-1.77849	0.0767497
rs7212299			MT-TH	1.77849	0.0767497
rs41283365			MT-TC	1.77832	0.0767786
rs12610885			MT-TP	1.77754	0.076907
rs35281442			MT-TC	1.77616	0.0771335
rs4796582			MT-TG	1.77578	0.0771973
rs58330825			MT-TY	1.77567	0.0772153
rs11395			MT-TT	-1.77553	0.0772383
rs111441789			MT-TE	-1.77522	0.077289
rs55924067			MT-TL1	-1.77521	0.0772919
rs58208761			MT-TL1	-1.77521	0.0772919
rs60727813			MT-TL1	-1.77521	0.0772919
rs12254586			MT-TL1	1.77514	0.0773029
rs78943308			MT-TS2	-1.77258	0.0777278
rs6447368			MT-TS2	-1.77257	0.0777288
rs6811584			MT-TS2	1.77257	0.0777288
rs6812211			MT-TS2	1.77257	0.0777288
rs146132979			MT-TG	1.77221	0.0777896
rs11542257			MT-TI	1.77198	0.0778271
rs1001805			MT-TY	-1.77144	0.077917
rs575023279			MT-TT	-1.7706	0.0780568
rs141681457			MT-TL1	-1.77013	0.0781364
rs551615948			MT-TM	-1.76924	0.078285
rs1048990			MT-TI	1.7688	0.0783589
rs2277459			MT-TF	1.76853	0.0784038
rs301492			MT-TP	1.7679	0.0785086
rs4665			MT-TG	1.76743	0.0785885
rs957680			MT-TM	-1.76709	0.0786451
rs139802521			MT-TA	-1.76668	0.0787146
rs1218825			MT-TL2	1.76641	0.0787591
rs375553664			MT-TR	1.76635	0.0787703
rs150228661			MT-TI	-1.76594	0.0788386
rs162981			MT-TP	1.76537	0.0789351
rs2229425			MT-TS2	-1.76506	0.0789873
rs77477908			MT-TP	1.76251	0.0794179
rs4564			MT-TG	1.76115	0.0796474
rs9871162			MT-TY	-1.76098	0.079676
rs16912174			MT-TE	-1.76006	0.0798331
rs114898086			MT-TT	1.75917	0.0799852
rs3775728			MT-TM	1.75846	0.0801061
rs7676			MT-TG	-1.75834	0.080125
rs146132979			MT-TT	1.75674	0.0803992
rs114587018			MT-TM	1.75656	0.0804293
rs116519615			MT-TM	1.75656	0.0804293
rs75417986			MT-TM	1.75656	0.0804293
rs114302881			MT-TM	1.75656	0.0804293
rs35772382			MT-TM	1.75656	0.0804293
rs58330825			MT-TC	-1.75649	0.0804419
rs1049432			MT-TY	-1.75627	0.0804797
rs16912200			MT-TH	1.75602	0.0805225
rs41283696			MT-TH	1.75602	0.0805225
rs6803			MT-TG	1.75498	0.0806999
rs968714			MT-TI	-1.75457	0.0807706
rs6453081			MT-TI	1.75398	0.0808728
rs17154615			MT-TR	1.75329	0.0809915
rs1049432			MT-TI	-1.75106	0.0813747
rs2036039			MT-TA	1.75099	0.0813879
rs375553664			MT-TH	1.74812	0.0818834
rs80159857			MT-TH	1.74766	0.0819646
rs1048254			MT-TA	-1.74753	0.0819867
rs12135247			MT-TA	-1.74753	0.0819867
rs150251581			MT-TR	-1.74746	0.0819986
rs4144164			MT-TP	1.74707	0.0820659
rs575023279			MT-TG	-1.74639	0.0821845
rs1048990			MT-TM	-1.74205	0.082943
rs8721			MT-TT	1.74195	0.0829601
rs7777259			MT-TT	1.74195	0.0829601
rs34613047			MT-TT	1.74132	0.083071
rs4393694			MT-TC	-1.74053	0.0832097
rs665943			MT-TP	-1.73894	0.0834909
rs4665			MT-TY	-1.73855	0.0835594
rs2230772			MT-TA	1.73844	0.0835784
rs11121064			MT-TA	-1.73801	0.0836548
rs2158835			MT-TG	1.73769	0.0837112
rs2108223			MT-TG	1.73769	0.0837112
rs28495024			MT-TM	-1.73727	0.0837856
rs17103147			MT-TE	1.73694	0.0838425
rs140408544			MT-TM	-1.7368	0.0838686
rs7734699			MT-TY	-1.73565	0.0840714
rs7718007			MT-TY	1.73565	0.0840714
rs9486499			MT-TL1	-1.73509	0.0841721
rs782652			MT-TI	-1.73505	0.0841783
rs12251842			MT-TL2	-1.73352	0.0844505
rs12259591			MT-TL1	1.73273	0.084591
rs9491352			MT-TF	1.73269	0.0845979
rs113530993			MT-TF	-1.73269	0.0845979
rs62106013			MT-TP	-1.73195	0.0847298
rs7089827			MT-TR	-1.73142	0.0848239
rs2282580			MT-TE	-1.73084	0.0849279
rs7258697			MT-TW	-1.73072	0.0849499
rs35281442			MT-TL1	-1.73039	0.0850091
rs301490			MT-TI	1.73031	0.0850241
rs146214419			MT-TE	-1.73024	0.0850357
rs139802521			MT-TM	1.73014	0.0850544
rs35565659			MT-TR	-1.73009	0.0850624
rs558460420			MT-TW	-1.72991	0.0850957
rs998664			MT-TH	1.72986	0.0851039
rs117194181			MT-TF	-1.72958	0.0851534
rs74361156			MT-TS2	1.72929	0.0852067
rs9279			MT-TP	1.72847	0.0853537
rs2229425			MT-TI	-1.72722	0.0855778
rs72940706			MT-TI	-1.72639	0.0857274
rs6826			MT-TR	-1.72615	0.0857703
rs12247015			MT-TY	-1.72547	0.0858929
rs957680			MT-TR	1.72483	0.0860086
[truncated: 6,177 more rows]
